# Supplementary material for: Complete Chloroplast Genome of Paphiopedilum delenatii and Phylogenetic Relationships among Orchidaceae
Source: Plants (Basel). 2020 Jan 2;9(1):61. doi: 10.3390/plants9010061 (PMC7020410; doi:10.3390/plants9010061)
Supplement: Supplementary file 1 [file plants-09-00061-s001.zip]

Archive with 5 entries (5 files):
- Supplementary Tables S1-S6.xlsx
- Supplementary Figure S1.docx
- Supplementary Figure S2.pdf
- Supplementary Figure S3.xlsx
- Supplementary Figure S4.pdf
