# Supplementary material for: Complete Chloroplast Genome of Paphiopedilum delenatii and Phylogenetic Relationships among Orchidaceae
Source: Plants (Basel). 2020 Jan 2;9(1):61. doi: 10.3390/plants9010061 (PMC7020410; doi:10.3390/plants9010061)
Supplement: Supplementary file 1 [file plants-09-00061-s001.zip › Supplementary Tables S1-S6.xlsx]

## Sheet: Table S1
Table S1. List of annotated genes in Paphiopedilum plastomes
Classification of Genes		P. delenatii		P. armeniacum		P. dianthum		P. niveum
		Name of Genes	Number of gene	Name of Genes	Number of gene	Name of Genes	Number of gene	Name of Genes	Number of gene
RNA genes	Ribosomal RNAs	rrn4.5(x2), rrn5(x2), rrn16(x2), rrn23(x2)	8	rrn4.5(x2), rrn5(x2), rrn16(x2), rrn23(x2)	8	rrn4.5(x2), rrn5(x2), rrn16(x2), rrn23(x2)	8	rrn4.5(x2), rrn5(x2), rrn16(x2), rrn23(x2)	8
	Transfer RNAs	trnA_UGC(x2), trnC_GCA, trnD_GUC, trnE_UUC, trnF_GAA, trnfM_CAU, trnG_GCC, trnG_UCC, trnH_GUG(x2), trnI_CAU(x2), trnI_GAU(x2), trnK_UUU, trnL_CAA(x2), trnL_UAA, trnL_UAG(x2), trnM_CAU, trnN_GUU(x2), trnP_UGG, trnQ_UUG, trnR_ACG(x2), trnR_UCU, trnS_GCU, trnS_GGA, trnS_UGA, trnT_GGU, trnT_UGU, trnV_GAC(x2), trnV_UAC, trnW_CCA, trnY_GUA	39	trnA_UGC(x2), trnC_GCA, trnD_GUC, trnE_UUC, trnF_GAA, trnfM_CAU, trnG_GCC, trnG_UCC, trnH_GUG(x2), trnI_CAU(x2), trnI_GAU(x2), trnK_UUU, trnL_CAA(x2), trnL_UAA, trnL_UAG, trnM_CAU, trnN_GUU(x2), trnP_UGG, trnQ_UUG, trnR_ACG(x2), trnR_UCU, trnS_GCU, trnS_GGA, trnS_UGA, trnT_GGU, trnT_UGU, trnV_GAC(x2), trnV_UAC, trnW_CCA, trnY_GUA	38	trnA_UGC(x2), trnC_GCA, trnD_GUC, trnE_UUC, trnF_GAA, trnfM_CAU, trnG_GCC, trnG_UCC, trnH_GUG(x2), trnI_CAU(x2), trnI_GAU(x2), trnK_UUU, trnL_CAA(x2), trnL_UAA, trnL_UAG, trnM_CAU, trnN_GUU(x2), trnP_UGG, trnQ_UUG, trnR_ACG(x2), trnR_UCU, trnS_GCU, trnS_GGA, trnS_UGA, trnT_GGU, trnT_UGU, trnV_GAC(x2), trnV_UAC, trnW_CCA, trnY_GUA	38	trnA_UGC(x2), trnC_GCA, trnD_GUC, trnE_UUC, trnF_GAA, trnfM_CAU, trnG_GCC, trnG_UCC, trnH_GUG(x2), trnI_CAU(x2), trnI_GAU(x2), trnK_UUU, trnL_CAA(x2), trnL_UAA, trnL_UAG, trnM_CAU, trnN_GUU(x2), trnP_UGG, trnQ_UUG, trnR_ACG(x2), trnR_UCU, trnS_GCU, trnS_GGA, trnS_UGA, trnT_GGU, trnT_UGU, trnV_GAC(x2), trnV_UAC, trnW_CCA, trnY_GUA	38
Protein-coding genes	Photosystem I	psaA, psaB, psaC, psaI, psaJ	5	psaA, psaB, psaC (x2), psaI, psaJ	6	psaA, psaB, psaC(x2), psaI, psaJ	6	psaA, psaB, psaC, psaI, psaJ	5
	Photosystem II	psbA, psbB, psbC, psbD, psbE, psbF, psbH, psbI, psbJ, psbK, psbL, psbM, psbN, psbT, psbZ	15	psbA, psbB, psbC, psbD, psbE, psbF, psbH, psbI, psbJ, psbK, psbL, psbM, psbN, psbT, psbZ	15	psbA, psbB, psbC, psbD, psbE, psbF, psbH, psbI, psbJ, psbK, psbL, psbM, psbN, psbT, psbZ	15	psbA, psbB, psbC, psbD, psbE, psbF, psbH, psbI, psbJ, psbK, psbL, psbM, psbN, psbT, psbZ	15
	Cytochrome	petA, petB, petD, petG, petL, petN	6	petA, petB, petD, petG, petL, petN	6	petA, petB, petD, petG, petL, petN	6	petA, petB, petD, petG, petL, petN	6
	ATP synthase	atpA, atpB, atpE, atpF, atpH, atpI	6	atpA, atpB, atpE, atpF, atpH, atpI	6	atpA, atpB, atpE, atpF, atpH, atpI	6	atpA, atpB, atpE, atpF, atpH, atpI	6
	Rubisco	rbcL	1	rbcL	1	rbcL	1	rbcL	1
	Ribosomal proteins - small units	rps11, rps12(x2), rps14, rps15(x2), rps16, rps18, rps19(x2), rps2, rps3, rps4, rps7(x2), rps8	16	rps11, rps12(x4), rps14, rps15(x2), rps16, rps18, rps19(x2), rps2, rps3, rps4, rps7(x2), rps8	16	rps11, rps12(x2), rps14, rps15(x2), rps16, rps18, rps19(x2), rps2, rps3, rps4, rps7(x2), rps8	16	rps11, rps12(x2), rps14, rps15, rps16, rps18, rps19(x2), rps2, rps3, rps4, rps7(x2), rps8	15
	Ribosomal proteins - large units	rpl14, rpl16, rpl2(x2), rpl20, rpl22, rpl23(x2), rpl32(x2), rpl33, rpl36	12	rpl14, rpl16, rpl2(x2), rpl20, rpl22, rpl23(x2), rpl32, rpl33, rpl36	11	rpl14, rpl16, rpl2(x2), rpl20, rpl22, rpl23(x2), rpl32, rpl33, rpl36	11	rpl14, rpl16, rpl2(x2), rpl20, rpl22, rpl23(x2), rpl32, rpl33, rpl36	11
	RNA polymerase	rpoA, rpoB, rpoC1, rpoC2	4	rpoA, rpoB, rpoC1, rpoC2	4	rpoA, rpoB, rpoC1, rpoC2	4	rpoA, rpoB, rpoC1, rpoC2	4
	Miscellaneous	accD, ccsA, cemA, clpP, infA, matK	6	accD, ccsA, cemA, clpP, infA, matK	6	accD, ccsA, cemA, clpP, infA, matK	6	accD, ccsA, cemA, clpP, matK	5
	Hypothetical chloroplast reading frames (ycf)	ycf1(x2), ycf2(x2), ycf3, ycf4	6	ycf1(x2), ycf2(x2), ycf3, ycf4	6	ycf1(x2), ycf2(x2), ycf3, ycf4, ycf68 (x2)	8	ycf1(x2), ycf2(x2), ycf3, ycf4	6
Pseudogenes	NADH dehydrogenease	ndhB(x2), ndhC, ndhD, ndhJ, ndhK	6	ndhB(x2), ndhC, ndhD, ndhJ, ndhK	6	ndhB(x2), ndhD, orf42 (x2)	5	ndhB(x2), ndhC, ndhD, ndhJ, ndhK	6
Total			130		129		130		126

## Sheet: Table S2
Table S2. Positions of some palindromic repeat pairs in P. niveum
length (bp)	start1	stop1	start2	stop2
16446	89958	106403	142662	159107
13469	106405	119873	129192	142660
13397	106477	119873	129192	142588
13128	106746	119873	129192	142319
1367	120569	121935	127130	128496
693	119875	120567	128498	129190

## Sheet: Table S3
Table S3. Full list of DNA repeats in P. delenatii cp genome
No.	Length (bp)	Repeat type	Repeat 1 start position	Repeat 2 start position	Repeat 1 location	Repeat 2 location	E-value
34	37	F	91705	91734	atpB -rbcL	atpB -rbcL	2.31e-09
42	37	C	91775	104353	atpB -rbcL	trnP_UGG -psaJ	8.09e-08
55	36	F	91763	110624	atpB -rbcL	clpP -psbB	2.97e-07
65	35	F	91786	140377	atpB -rbcL	rps7 -trnV_GAC	3.3e-08
78	35	R	91631	110497	atpB -rbcL	clpP -psbB	1.09e-06
116	34	P	91764	109737	atpB -rbcL	clpP	3.99e-06
149	33	F	91787	112949	atpB -rbcL	psbB -psbT	1.45e-05
169	32	P	91661	109751	atpB -rbcL	clpP	1.76e-06
170	32	C	91661	109754	atpB -rbcL	clpP	1.76e-06
351	31	C	91659	109764	atpB -rbcL	clpP	0.000192
352	31	R	91659	158204	atpB -rbcL	trnL_UAG -ccsA	0.000192
353	31	F	91713	110488	atpB -rbcL	clpP -psbB	0.000192
354	31	R	91732	110482	atpB -rbcL	clpP -psbB	0.000192
355	31	R	91752	112951	atpB -rbcL	psbB -psbT	0.000192
356	31	C	91752	157352	atpB -rbcL	rpl32 -trnL_UAG	0.000192
357	31	P	91764	157352	atpB -rbcL	rpl32 -trnL_UAG	0.000192
358	31	C	91786	120334	atpB -rbcL	rps8 -rpl14	0.000192
420	30	F	91747	113054	atpB -rbcL	psbB -psbT	2.47e-05
421	30	C	91763	104549	atpB -rbcL	trnP_UGG -psaJ	2.47e-05
422	30	P	91773	109732	atpB -rbcL	clpP	2.47e-05
591	30	R	91683	110627	atpB -rbcL	clpP -psbB	0.000693
592	30	C	91689	110594	atpB -rbcL	clpP -psbB	0.000693
593	30	F	91762	112951	atpB -rbcL	psbB -psbT	0.000693
594	30	C	91763	109732	atpB -rbcL	clpP	0.000693
595	30	R	91768	110629	atpB -rbcL	clpP -psbB	0.000693
596	30	C	91783	157370	atpB -rbcL	rpl32 -trnL_UAG	0.000693
597	30	R	91787	122159	atpB -rbcL	rpl16 -rps3	0.000693
598	30	R	91788	110615	atpB -rbcL	clpP -psbB	0.000693
530	30	R	48519	63383	atpH -atpI	trnC_GCA -petN	0.000693
7	51	F	109777	109825	clpP	clpP	1.44e-21
14	41	R	109748	109748	clpP	clpP	1.51e-15
237	31	R	109759	109759	clpP	clpP	1.58e-09
272	31	F	109859	122120	clpP	rpl16 -rps3	6.61e-06
366	31	F	108762	109247	clpP	clpP	0.000192
367	31	F	109897	110513	clpP	clpP -psbB	0.000192
381	30	F	109748	109760	clpP	clpP	6.32e-09
385	30	R	109747	109748	clpP	clpP	5.69e-07
425	30	R	108765	108765	clpP	clpP	2.47e-05
613	30	F	109860	158201	clpP	trnL_UAG -ccsA	0.000693
26	39	P	110605	110605	clpP -psbB	clpP -psbB	5.95e-09
44	36	P	110856	110856	clpP -psbB	clpP -psbB	1.54e-12
58	36	F	110709	112951	clpP -psbB	psbB -psbT	2.97e-07
67	35	R	110856	110856	clpP -psbB	clpP -psbB	3.3e-08
68	35	C	110856	110857	clpP -psbB	clpP -psbB	3.3e-08
69	35	R	110857	110857	clpP -psbB	clpP -psbB	3.3e-08
92	34	R	110533	110533	clpP -psbB	clpP -psbB	1.25e-07
118	34	P	110703	157307	clpP -psbB	rpl32 -trnL_UAG	3.99e-06
152	33	F	110627	122289	clpP -psbB	rpl16 -rps3	1.45e-05
161	32	C	110863	112950	clpP -psbB	psbB -psbT	3.79e-08
171	32	P	110853	112951	clpP -psbB	psbB -psbT	1.76e-06
172	32	F	110863	112949	clpP -psbB	psbB -psbT	1.76e-06
227	32	C	110709	112950	clpP -psbB	psbB -psbT	5.29e-05
228	32	C	110863	112948	clpP -psbB	psbB -psbT	5.29e-05
229	32	P	110866	157352	clpP -psbB	rpl32 -trnL_UAG	5.29e-05
230	32	F	110871	157352	clpP -psbB	rpl32 -trnL_UAG	5.29e-05
238	31	F	110927	110957	clpP -psbB	clpP -psbB	1.58e-09
240	31	R	110854	112950	clpP -psbB	psbB -psbT	1.47e-07
273	31	C	110709	110864	clpP -psbB	clpP -psbB	6.61e-06
274	31	P	110854	112949	clpP -psbB	psbB -psbT	6.61e-06
275	31	F	110855	157305	clpP -psbB	rpl32 -trnL_UAG	6.61e-06
276	31	F	110863	112951	clpP -psbB	psbB -psbT	6.61e-06
368	31	F	110821	112964	clpP -psbB	psbB -psbT	0.000192
369	31	F	110845	157334	clpP -psbB	rpl32 -trnL_UAG	0.000192
370	31	C	110853	157304	clpP -psbB	rpl32 -trnL_UAG	0.000192
371	31	R	110854	112948	clpP -psbB	psbB -psbT	0.000192
372	31	F	110854	157356	clpP -psbB	rpl32 -trnL_UAG	0.000192
373	31	P	110872	157264	clpP -psbB	rpl32 -trnL_UAG	0.000192
374	31	C	110872	157352	clpP -psbB	rpl32 -trnL_UAG	0.000192
426	30	P	110707	110857	clpP -psbB	clpP -psbB	2.47e-05
427	30	F	110707	110861	clpP -psbB	clpP -psbB	2.47e-05
428	30	R	110709	110854	clpP -psbB	clpP -psbB	2.47e-05
429	30	F	110855	122158	clpP -psbB	rpl16 -rps3	2.47e-05
430	30	P	110862	157306	clpP -psbB	rpl32 -trnL_UAG	2.47e-05
614	30	R	110487	157275	clpP -psbB	rpl32 -trnL_UAG	0.000693
615	30	F	110693	140368	clpP -psbB	rps7 -trnV_GAC	0.000693
616	30	F	110703	157315	clpP -psbB	rpl32 -trnL_UAG	0.000693
617	30	C	110709	112952	clpP -psbB	psbB -psbT	0.000693
618	30	R	110711	157354	clpP -psbB	rpl32 -trnL_UAG	0.000693
619	30	F	110853	110855	clpP -psbB	clpP -psbB	0.000693
620	30	F	110853	157305	clpP -psbB	rpl32 -trnL_UAG	0.000693
621	30	P	110855	112953	clpP -psbB	psbB -psbT	0.000693
622	30	R	110855	122169	clpP -psbB	rpl16 -rps3	0.000693
623	30	R	110856	112951	clpP -psbB	psbB -psbT	0.000693
624	30	C	110863	112952	clpP -psbB	psbB -psbT	0.000693
625	30	F	110863	112953	clpP -psbB	psbB -psbT	0.000693
626	30	P	110863	122158	clpP -psbB	rpl16 -rps3	0.000693
627	30	R	110864	157305	clpP -psbB	rpl32 -trnL_UAG	0.000693
628	30	R	110865	157354	clpP -psbB	rpl32 -trnL_UAG	0.000693
629	30	R	110871	140384	clpP -psbB	rps7 -trnV_GAC	0.000693
305	31	C	37780	67111	matK -rps16	trnE_UUC -trnT_GGU	0.000192
306	31	R	38432	140335	matK -rps16	rps7 -trnV_GAC	0.000192
479	30	P	37765	120300	matK -rps16	rps8 -rpl14	0.000693
480	30	R	37767	67299	matK -rps16	trnE_UUC -trnT_GGU	0.000693
481	30	R	37792	44876	matK -rps16	trnR_UCU -atpA	0.000693
482	30	F	37801	104382	matK -rps16	trnP_UGG -psaJ	0.000693
483	30	F	38033	39049	matK -rps16	trnK_UUU -matK	0.000693
484	30	F	38447	104314	matK -rps16	trnP_UGG -psaJ	0.000693
121	34	F	136296	139402	ndh	rps7 -trnV_GAC	3.99e-06
100	34	P	21931	139402	ndhB	rps7 -trnV_GAC	3.99e-06
419	30	P	87133	87164	ndhC -trnV_UAC	ndhC -trnV_UAC	2.47e-05
73	35	R	23	120318	ndhD - trnL_UAG	rps8 -rpl14	1.09e-06
94	34	R	6	44734	ndhD - trnL_UAG	trnR_UCU -atpA	3.99e-06
95	34	C	36	67124	ndhD - trnL_UAG	trnE_UUC -trnT_GGU	3.99e-06
241	31	P	26	64839	ndhD - trnL_UAG	petN -psbM	6.61e-06
280	31	C	26	91659	ndhD - trnL_UAG	atpB -rbcL	0.000192
386	30	R	6	67787	ndhD - trnL_UAG	trnE_UUC -trnT_GGU	2.47e-05
435	30	C	1	122272	ndhD - trnL_UAG	rpl16 -rps3	0.000693
436	30	P	23	122128	ndhD - trnL_UAG	rpl16 -rps3	0.000693
437	30	P	30	109860	ndhD - trnL_UAG	clpP	0.000693
438	30	F	65	67854	ndhD - trnL_UAG	trnE_UUC -trnT_GGU	0.000693
6	54	P	100855	100855	petA -psbJ	petA -psbJ	2.89e-19
601	30	P	103408	108770	petL -petG	clpP	0.000693
12	48	P	65090	65090	petN -psbM	petN -psbM	9.2e-20
29	38	F	64723	104330	petN -psbM	trnP_UGG -psaJ	2.2e-08
50	36	R	64200	110855	petN -psbM	clpP -psbB	8.75e-09
53	36	R	64205	122153	petN -psbM	rpl16 -rps3	2.97e-07
54	36	P	64828	97989	petN -psbM	ycf4 -cemA	2.97e-07
64	35	C	64200	110857	petN -psbM	clpP -psbB	3.3e-08
76	35	R	64718	64755	petN -psbM	petN -psbM	1.09e-06
89	34	P	64200	110856	petN -psbM	clpP -psbB	1.25e-07
90	34	F	64200	110858	petN -psbM	clpP -psbB	1.25e-07
91	34	R	64215	157331	petN -psbM	rpl32 -trnL_UAG	1.25e-07
108	34	P	64171	64175	petN -psbM	petN -psbM	3.99e-06
109	34	P	64205	104350	petN -psbM	trnP_UGG -psaJ	3.99e-06
110	34	R	64774	110703	petN -psbM	clpP -psbB	3.99e-06
111	34	C	64785	112948	petN -psbM	psbB -psbT	3.99e-06
127	33	R	64200	64200	petN -psbM	petN -psbM	4.69e-07
128	33	R	64718	64718	petN -psbM	petN -psbM	4.69e-07
143	33	R	64195	112949	petN -psbM	psbB -psbT	1.45e-05
144	33	R	64206	157302	petN -psbM	rpl32 -trnL_UAG	1.45e-05
145	33	P	64699	104564	petN -psbM	trnP_UGG -psaJ	1.45e-05
146	33	P	64769	112954	petN -psbM	psbB -psbT	1.45e-05
147	33	C	64785	64786	petN -psbM	petN -psbM	1.45e-05
212	32	F	64060	113101	petN -psbM	psbB -psbT	5.29e-05
213	32	R	64090	122316	petN -psbM	rpl16 -rps3	5.29e-05
214	32	F	64120	110694	petN -psbM	clpP -psbB	5.29e-05
215	32	F	64215	157352	petN -psbM	rpl32 -trnL_UAG	5.29e-05
216	32	R	64217	91789	petN -psbM	atpB -rbcL	5.29e-05
217	32	R	64710	67114	petN -psbM	trnE_UUC -trnT_GGU	5.29e-05
218	32	R	64770	112955	petN -psbM	psbB -psbT	5.29e-05
219	32	F	64773	110855	petN -psbM	clpP -psbB	5.29e-05
220	32	R	64785	157306	petN -psbM	rpl32 -trnL_UAG	5.29e-05
221	32	F	64810	91739	petN -psbM	atpB -rbcL	5.29e-05
268	31	R	64092	67814	petN -psbM	trnE_UUC -trnT_GGU	6.61e-06
269	31	F	64202	122163	petN -psbM	rpl16 -rps3	6.61e-06
270	31	F	64839	158204	petN -psbM	trnL_UAG -ccsA	6.61e-06
328	31	C	64092	157299	petN -psbM	rpl32 -trnL_UAG	0.000192
329	31	P	64121	122169	petN -psbM	rpl16 -rps3	0.000192
330	31	C	64158	67706	petN -psbM	trnE_UUC -trnT_GGU	0.000192
331	31	C	64198	157305	petN -psbM	rpl32 -trnL_UAG	0.000192
332	31	R	64207	64771	petN -psbM	petN -psbM	0.000192
333	31	P	64207	157304	petN -psbM	rpl32 -trnL_UAG	0.000192
334	31	R	64221	64235	petN -psbM	petN -psbM	0.000192
335	31	F	64259	67752	petN -psbM	trnE_UUC -trnT_GGU	0.000192
336	31	R	64767	98017	petN -psbM	ycf4 -cemA	0.000192
337	31	C	64774	110857	petN -psbM	clpP -psbB	0.000192
338	31	R	64774	110860	petN -psbM	clpP -psbB	0.000192
339	31	P	64774	110861	petN -psbM	clpP -psbB	0.000192
340	31	F	64796	67763	petN -psbM	trnE_UUC -trnT_GGU	0.000192
341	31	F	64797	109868	petN -psbM	clpP	0.000192
380	30	R	64695	64695	petN -psbM	petN -psbM	6.32e-09
383	30	F	64205	112949	petN -psbM	psbB -psbT	5.69e-07
409	30	C	64205	112948	petN -psbM	psbB -psbT	2.47e-05
410	30	C	64205	112950	petN -psbM	psbB -psbT	2.47e-05
411	30	R	64739	64739	petN -psbM	petN -psbM	2.47e-05
412	30	F	64776	64945	petN -psbM	petN -psbM	2.47e-05
550	30	F	63969	122130	petN -psbM	rpl16 -rps3	0.000693
551	30	P	64093	67166	petN -psbM	trnE_UUC -trnT_GGU	0.000693
552	30	P	64113	140401	petN -psbM	rps7 -trnV_GAC	0.000693
553	30	F	64196	64941	petN -psbM	petN -psbM	0.000693
554	30	C	64199	67796	petN -psbM	trnE_UUC -trnT_GGU	0.000693
555	30	R	64200	91785	petN -psbM	atpB -rbcL	0.000693
556	30	P	64200	120333	petN -psbM	rps8 -rpl14	0.000693
557	30	C	64200	157361	petN -psbM	rpl32 -trnL_UAG	0.000693
558	30	R	64205	91776	petN -psbM	atpB -rbcL	0.000693
559	30	F	64205	112947	petN -psbM	psbB -psbT	0.000693
560	30	F	64205	112951	petN -psbM	psbB -psbT	0.000693
561	30	R	64205	157358	petN -psbM	rpl32 -trnL_UAG	0.000693
562	30	P	64207	110855	petN -psbM	clpP -psbB	0.000693
563	30	R	64680	64761	petN -psbM	petN -psbM	0.000693
564	30	P	64779	122168	petN -psbM	rpl16 -rps3	0.000693
565	30	R	64783	122163	petN -psbM	rpl16 -rps3	0.000693
566	30	P	64786	110696	petN -psbM	clpP -psbB	0.000693
567	30	P	64805	97991	petN -psbM	ycf4 -cemA	0.000693
568	30	R	64945	110705	petN -psbM	clpP -psbB	0.000693
589	30	P	78510	134203	psaA -ycf3	ycf2 -trnL_CAA	0.000693
588	30	F	75270	77494	psaB	psaA	0.000693
48	36	C	112945	112946	psbB -psbT	psbB -psbT	1.67e-10
59	36	R	112945	157306	psbB -psbT	rpl32 -trnL_UAG	2.97e-07
70	35	F	112945	112947	psbB -psbT	psbB -psbT	3.3e-08
71	35	P	112945	157306	psbB -psbT	rpl32 -trnL_UAG	3.3e-08
80	35	P	112947	157354	psbB -psbT	rpl32 -trnL_UAG	1.09e-06
81	35	F	113028	113067	psbB -psbT	psbB -psbT	1.09e-06
93	34	R	112948	157355	psbB -psbT	rpl32 -trnL_UAG	1.25e-07
119	34	C	112945	112948	psbB -psbT	psbB -psbT	3.99e-06
120	34	R	112945	157306	psbB -psbT	rpl32 -trnL_UAG	3.99e-06
153	33	F	112949	140378	psbB -psbT	rps7 -trnV_GAC	1.45e-05
154	33	P	112949	157356	psbB -psbT	rpl32 -trnL_UAG	1.45e-05
173	32	R	112947	122159	psbB -psbT	rpl16 -rps3	1.76e-06
231	32	P	112946	122159	psbB -psbT	rpl16 -rps3	5.29e-05
232	32	F	112947	122166	psbB -psbT	rpl16 -rps3	5.29e-05
233	32	P	112948	122159	psbB -psbT	rpl16 -rps3	5.29e-05
234	32	P	112953	157303	psbB -psbT	rpl32 -trnL_UAG	5.29e-05
375	31	C	112945	157314	psbB -psbT	rpl32 -trnL_UAG	0.000192
376	31	R	112951	157353	psbB -psbT	rpl32 -trnL_UAG	0.000192
377	31	F	113060	113073	psbB -psbT	psbB -psbT	0.000192
431	30	F	112945	157315	psbB -psbT	rpl32 -trnL_UAG	2.47e-05
432	30	P	113046	120297	psbB -psbT	rps8 -rpl14	2.47e-05
630	30	C	112945	157370	psbB -psbT	rpl32 -trnL_UAG	0.000693
631	30	R	113060	122136	psbB -psbT	rpl16 -rps3	0.000693
632	30	F	113075	122431	psbB -psbT	rpl16 -rps3	0.000693
160	32	P	72174	81497	psbC -trnS_UGA	trnS_GGA	3.79e-08
417	30	P	72889	72889	psbZ -trnG_UCC	psbZ -trnG_UCC	2.47e-05
359	31	P	93632	93632	rbcL -accD	rbcL -accD	0.000192
31	38	R	122157	122162	rpl16 -rps3	rpl16 -rps3	2.2e-08
433	30	R	122289	122289	rpl16 -rps3	rpl16 -rps3	2.47e-05
633	30	R	122002	122290	rpl16 -rps3	rpl16 -rps3	0.000693
634	30	F	122131	158211	rpl16 -rps3	trnL_UAG -ccsA	0.000693
635	30	C	122159	157359	rpl16 -rps3	rpl32 -trnL_UAG	0.000693
636	30	P	122162	157371	rpl16 -rps3	rpl32 -trnL_UAG	0.000693
637	30	F	122166	157317	rpl16 -rps3	rpl32 -trnL_UAG	0.000693
638	30	R	122272	158230	rpl16 -rps3	trnL_UAG -ccsA	0.000693
117	34	R	107153	107160	rpl20 -rps12	rpl20 -rps12	3.99e-06
365	31	F	107159	108767	rpl20 -rps12	clpP	0.000192
608	30	F	107152	122237	rpl20 -rps12	rpl16 -rps3	0.000693
609	30	R	107159	108763	rpl20 -rps12	clpP	0.000693
610	30	R	107160	108765	rpl20 -rps12	clpP	0.000693
611	30	R	107163	108765	rpl20 -rps12	clpP	0.000693
612	30	R	107165	122237	rpl20 -rps12	rpl16 -rps3	0.000693
134	33	P	1144	1144	rpl32	rpl32	1.45e-05
135	33	F	1144	157084	rpl32	rpl32	1.45e-05
155	33	P	157084	157084	rpl32	rpl32	1.45e-05
302	31	P	1628	105782	rpl32 -rps15	rpl33 -rps18	0.000192
466	30	C	1468	156764	rpl32 -rps15	rps15 -rpl32	0.000693
467	30	P	1543	159773	rpl32 -rps15	ccsA -psaC	0.000693
72	35	R	157310	157310	rpl32 -trnL_UAG	rpl32 -trnL_UAG	3.3e-08
156	33	R	157309	157367	rpl32 -trnL_UAG	rpl32 -trnL_UAG	1.45e-05
278	31	F	157314	157368	rpl32 -trnL_UAG	rpl32 -trnL_UAG	6.61e-06
279	31	R	157366	157366	rpl32 -trnL_UAG	rpl32 -trnL_UAG	6.61e-06
378	31	F	157282	157321	rpl32 -trnL_UAG	rpl32 -trnL_UAG	0.000192
379	31	C	157352	157353	rpl32 -trnL_UAG	rpl32 -trnL_UAG	0.000192
434	30	P	157344	157344	rpl32 -trnL_UAG	rpl32 -trnL_UAG	2.47e-05
644	30	F	157296	157335	rpl32 -trnL_UAG	rpl32 -trnL_UAG	0.000693
645	30	C	157297	157335	rpl32 -trnL_UAG	rpl32 -trnL_UAG	0.000693
364	31	F	105782	156602	rpl33 -rps18	rps15 -rpl32	0.000192
107	34	P	62720	113040	rpoB -trnC_GCA	psbB -psbT	3.99e-06
325	31	C	62735	113033	rpoB -trnC_GCA	psbB -psbT	0.000192
326	31	C	62739	157272	rpoB -trnC_GCA	rpl32 -trnL_UAG	0.000192
404	30	F	62735	97977	rpoB -trnC_GCA	ycf4 -cemA	2.47e-05
405	30	C	62737	67234	rpoB -trnC_GCA	trnE_UUC -trnT_GGU	2.47e-05
533	30	C	62732	122149	rpoB -trnC_GCA	rpl16 -rps3	0.000693
534	30	F	62737	67262	rpoB -trnC_GCA	trnE_UUC -trnT_GGU	0.000693
535	30	P	62740	64814	rpoB -trnC_GCA	petN -psbM	0.000693
536	30	P	62740	91714	rpoB -trnC_GCA	atpB -rbcL	0.000693
537	30	C	62740	91726	rpoB -trnC_GCA	atpB -rbcL	0.000693
264	31	F	57216	63374	rpoC1	trnC_GCA -petN	6.61e-06
324	31	F	57224	107160	rpoC1	rpl20 -rps12	0.000192
531	30	F	57216	63379	rpoC1	trnC_GCA -petN	0.000693
532	30	R	57221	107160	rpoC1	rpl20 -rps12	0.000693
643	30	F	156688	159773	rps15 -rpl32	ccsA -psaC	0.000693
311	31	F	39903	64054	rps16	petN -psbM	0.000192
490	30	P	39913	62735	rps16	rpoB -trnC_GCA	0.000693
13	48	P	34227	34227	rps19 -psbA	rps19 -psbA	9.34e-16
418	30	R	82652	82652	rps4 -trnT_UGU	rps4 -trnT_UGU	2.47e-05
590	30	R	82439	120316	rps4 -trnT_UGU	rps8 -rpl14	0.000693
35	37	R	140399	140399	rps7 -trnV_GAC	rps7 -trnV_GAC	2.31e-09
236	32	P	140379	157352	rps7 -trnV_GAC	rpl32 -trnL_UAG	5.29e-05
277	31	R	140393	157342	rps7 -trnV_GAC	rpl32 -trnL_UAG	6.61e-06
641	30	F	140341	159885	rps7 -trnV_GAC	ccsA -psaC	0.000693
642	30	F	140411	157342	rps7 -trnV_GAC	rpl32 -trnL_UAG	0.000693
82	35	C	120318	158203	rps8 -rpl14	trnL_UAG -ccsA	1.09e-06
235	32	P	120324	122310	rps8 -rpl14	rpl16 -rps3	5.29e-05
88	34	R	63380	63380	trnC_GCA -petN	trnC_GCA -petN	1.25e-07
126	33	R	63379	63379	trnC_GCA -petN	trnC_GCA -petN	4.69e-07
142	33	R	63391	108759	trnC_GCA -petN	clpP	1.45e-05
210	32	R	63372	63382	trnC_GCA -petN	trnC_GCA -petN	5.29e-05
211	32	F	63379	63382	trnC_GCA -petN	trnC_GCA -petN	5.29e-05
265	31	F	63381	108764	trnC_GCA -petN	clpP	6.61e-06
266	31	R	63382	108764	trnC_GCA -petN	clpP	6.61e-06
267	31	F	63384	107159	trnC_GCA -petN	rpl20 -rps12	6.61e-06
327	31	R	63453	110694	trnC_GCA -petN	clpP -psbB	0.000192
406	30	C	63378	103408	trnC_GCA -petN	petL -petG	2.47e-05
407	30	R	63380	107159	trnC_GCA -petN	rpl20 -rps12	2.47e-05
408	30	F	63382	107160	trnC_GCA -petN	rpl20 -rps12	2.47e-05
538	30	F	63371	63379	trnC_GCA -petN	trnC_GCA -petN	0.000693
539	30	F	63374	63379	trnC_GCA -petN	trnC_GCA -petN	0.000693
540	30	C	63377	103408	trnC_GCA -petN	petL -petG	0.000693
541	30	F	63377	108766	trnC_GCA -petN	clpP	0.000693
542	30	F	63379	108765	trnC_GCA -petN	clpP	0.000693
543	30	F	63380	109247	trnC_GCA -petN	clpP	0.000693
544	30	R	63381	108771	trnC_GCA -petN	clpP	0.000693
545	30	R	63385	108765	trnC_GCA -petN	clpP	0.000693
546	30	R	63390	122237	trnC_GCA -petN	rpl16 -rps3	0.000693
547	30	R	63394	84161	trnC_GCA -petN	trnL_UAA -trnF_GAA	0.000693
548	30	R	63420	113038	trnC_GCA -petN	psbB -psbT	0.000693
549	30	P	63435	98016	trnC_GCA -petN	ycf4 -cemA	0.000693
25	39	R	67800	157360	trnE_UUC -trnT_GGU	rpl32 -trnL_UAG	5.95e-09
30	38	R	67803	157304	trnE_UUC -trnT_GGU	rpl32 -trnL_UAG	2.2e-08
77	35	F	67211	113060	trnE_UUC -trnT_GGU	psbB -psbT	1.09e-06
112	34	R	67124	158191	trnE_UUC -trnT_GGU	trnL_UAG -ccsA	3.99e-06
113	34	P	67736	110487	trnE_UUC -trnT_GGU	clpP -psbB	3.99e-06
114	34	F	67790	104369	trnE_UUC -trnT_GGU	trnP_UGG -psaJ	3.99e-06
115	34	R	67803	110696	trnE_UUC -trnT_GGU	clpP -psbB	3.99e-06
122	33	F	67667	67688	trnE_UUC -trnT_GGU	trnE_UUC -trnT_GGU	9.87e-11
148	33	R	67788	104369	trnE_UUC -trnT_GGU	trnP_UGG -psaJ	1.45e-05
166	32	R	67355	67359	trnE_UUC -trnT_GGU	trnE_UUC -trnT_GGU	1.76e-06
167	32	C	67792	122156	trnE_UUC -trnT_GGU	rpl16 -rps3	1.76e-06
222	32	C	67164	67812	trnE_UUC -trnT_GGU	trnE_UUC -trnT_GGU	5.29e-05
239	31	P	67752	67752	trnE_UUC -trnT_GGU	trnE_UUC -trnT_GGU	1.47e-07
342	31	C	67228	97973	trnE_UUC -trnT_GGU	ycf4 -cemA	0.000192
343	31	F	67658	67774	trnE_UUC -trnT_GGU	trnE_UUC -trnT_GGU	0.000192
344	31	P	67713	122123	trnE_UUC -trnT_GGU	rpl16 -rps3	0.000192
345	31	C	67727	109887	trnE_UUC -trnT_GGU	clpP	0.000192
346	31	F	67800	157310	trnE_UUC -trnT_GGU	rpl32 -trnL_UAG	0.000192
347	31	F	67802	157366	trnE_UUC -trnT_GGU	rpl32 -trnL_UAG	0.000192
348	31	C	67816	105165	trnE_UUC -trnT_GGU	psaJ -rpl33	0.000192
349	31	F	68331	159771	trnE_UUC -trnT_GGU	ccsA -psaC	0.000192
384	30	P	67269	67385	trnE_UUC -trnT_GGU	trnE_UUC -trnT_GGU	5.69e-07
413	30	C	67331	91773	trnE_UUC -trnT_GGU	atpB -rbcL	2.47e-05
414	30	F	67733	140408	trnE_UUC -trnT_GGU	rps7 -trnV_GAC	2.47e-05
415	30	C	67787	158225	trnE_UUC -trnT_GGU	trnL_UAG -ccsA	2.47e-05
416	30	P	67798	67798	trnE_UUC -trnT_GGU	trnE_UUC -trnT_GGU	2.47e-05
569	30	P	67144	104568	trnE_UUC -trnT_GGU	trnP_UGG -psaJ	0.000693
570	30	P	67197	104569	trnE_UUC -trnT_GGU	trnP_UGG -psaJ	0.000693
571	30	R	67203	113045	trnE_UUC -trnT_GGU	psbB -psbT	0.000693
572	30	R	67210	122137	trnE_UUC -trnT_GGU	rpl16 -rps3	0.000693
573	30	F	67222	113071	trnE_UUC -trnT_GGU	psbB -psbT	0.000693
574	30	R	67326	109737	trnE_UUC -trnT_GGU	clpP	0.000693
575	30	C	67338	122137	trnE_UUC -trnT_GGU	rpl16 -rps3	0.000693
576	30	P	67339	122297	trnE_UUC -trnT_GGU	rpl16 -rps3	0.000693
577	30	P	67709	110477	trnE_UUC -trnT_GGU	clpP -psbB	0.000693
578	30	R	67737	120259	trnE_UUC -trnT_GGU	rps8 -rpl14	0.000693
579	30	F	67738	140393	trnE_UUC -trnT_GGU	rps7 -trnV_GAC	0.000693
580	30	R	67771	110601	trnE_UUC -trnT_GGU	clpP -psbB	0.000693
581	30	R	67788	101262	trnE_UUC -trnT_GGU	petA -psbJ	0.000693
582	30	P	67800	157314	trnE_UUC -trnT_GGU	rpl32 -trnL_UAG	0.000693
583	30	R	67801	104383	trnE_UUC -trnT_GGU	trnP_UGG -psaJ	0.000693
584	30	F	67801	157319	trnE_UUC -trnT_GGU	rpl32 -trnL_UAG	0.000693
585	30	F	67815	122316	trnE_UUC -trnT_GGU	rpl16 -rps3	0.000693
586	30	P	67831	110474	trnE_UUC -trnT_GGU	clpP -psbB	0.000693
587	30	P	67854	158166	trnE_UUC -trnT_GGU	trnL_UAG -ccsA	0.000693
75	35	C	39186	91739	trnK_UUU -matK	atpB -rbcL	1.09e-06
101	34	R	39184	62742	trnK_UUU -matK	rpoB -trnC_GCA	3.99e-06
102	34	P	39189	109865	trnK_UUU -matK	clpP	3.99e-06
137	33	C	39171	109866	trnK_UUU -matK	clpP	1.45e-05
138	33	P	39171	110488	trnK_UUU -matK	clpP -psbB	1.45e-05
162	32	F	39180	62747	trnK_UUU -matK	rpoB -trnC_GCA	1.76e-06
190	32	P	39175	91710	trnK_UUU -matK	atpB -rbcL	5.29e-05
191	32	P	39176	44765	trnK_UUU -matK	trnR_UCU -atpA	5.29e-05
192	32	F	39178	43392	trnK_UUU -matK	trnS_GCU -trnG_GCC	5.29e-05
193	32	C	39181	109862	trnK_UUU -matK	clpP	5.29e-05
194	32	P	39191	67150	trnK_UUU -matK	trnE_UUC -trnT_GGU	5.29e-05
251	31	C	39178	91702	trnK_UUU -matK	atpB -rbcL	6.61e-06
307	31	R	39048	62736	trnK_UUU -matK	rpoB -trnC_GCA	0.000192
308	31	P	39126	64715	trnK_UUU -matK	petN -psbM	0.000192
309	31	P	39181	110480	trnK_UUU -matK	clpP -psbB	0.000192
310	31	P	39182	64804	trnK_UUU -matK	petN -psbM	0.000192
485	30	R	39076	122377	trnK_UUU -matK	rpl16 -rps3	0.000693
486	30	P	39094	62255	trnK_UUU -matK	rpoB -trnC_GCA	0.000693
487	30	F	39172	120309	trnK_UUU -matK	rps8 -rpl14	0.000693
488	30	P	39194	113093	trnK_UUU -matK	psbB -psbT	0.000693
489	30	C	39208	91656	trnK_UUU -matK	atpB -rbcL	0.000693
475	30	F	24028	78510	trnL_CAA -ycf2	psaA -ycf3	0.000693
1	72	P	158261	160883	trnL_UAG -ccsA	ndhD	3.27e-34
23	39	C	862	67800	trnL_UAG -rpl32	trnE_UUC -trnT_GGU	5.95e-09
27	38	C	919	67803	trnL_UAG -rpl32	trnE_UUC -trnT_GGU	2.2e-08
49	36	C	889	157345	trnL_UAG -rpl32	rpl32 -trnL_UAG	8.75e-09
51	36	P	895	97993	trnL_UAG -rpl32	ycf4 -cemA	2.97e-07
52	36	C	919	112945	trnL_UAG -rpl32	psbB -psbT	2.97e-07
60	35	R	916	916	trnL_UAG -rpl32	trnL_UAG -rpl32	3.3e-08
61	35	C	916	157310	trnL_UAG -rpl32	rpl32 -trnL_UAG	3.3e-08
62	35	F	920	112945	trnL_UAG -rpl32	psbB -psbT	3.3e-08
74	35	F	872	112947	trnL_UAG -rpl32	psbB -psbT	1.09e-06
83	34	C	872	112948	trnL_UAG -rpl32	psbB -psbT	1.25e-07
84	34	C	896	64215	trnL_UAG -rpl32	petN -psbM	1.25e-07
96	34	F	920	110703	trnL_UAG -rpl32	clpP -psbB	3.99e-06
97	34	C	921	112945	trnL_UAG -rpl32	psbB -psbT	3.99e-06
123	33	C	930	42767	trnL_UAG -rpl32	trnS_GCU -trnG_GCC	4.69e-07
129	33	R	861	919	trnL_UAG -rpl32	trnL_UAG -rpl32	1.45e-05
130	33	C	861	157309	trnL_UAG -rpl32	rpl32 -trnL_UAG	1.45e-05
131	33	F	872	112949	trnL_UAG -rpl32	psbB -psbT	1.45e-05
132	33	C	919	157367	trnL_UAG -rpl32	rpl32 -trnL_UAG	1.45e-05
133	33	C	926	64206	trnL_UAG -rpl32	petN -psbM	1.45e-05
158	32	C	909	43375	trnL_UAG -rpl32	trnS_GCU -trnG_GCC	3.79e-08
174	32	P	877	17850	trnL_UAG -rpl32	trnV_GAC -rps7	5.29e-05
175	32	P	877	64215	trnL_UAG -rpl32	petN -psbM	5.29e-05
176	32	F	877	110866	trnL_UAG -rpl32	clpP -psbB	5.29e-05
177	32	P	877	110871	trnL_UAG -rpl32	clpP -psbB	5.29e-05
178	32	F	877	140379	trnL_UAG -rpl32	rps7 -trnV_GAC	5.29e-05
179	32	P	880	104344	trnL_UAG -rpl32	trnP_UGG -psaJ	5.29e-05
180	32	F	909	43374	trnL_UAG -rpl32	trnS_GCU -trnG_GCC	5.29e-05
181	32	F	909	43376	trnL_UAG -rpl32	trnS_GCU -trnG_GCC	5.29e-05
182	32	C	909	44768	trnL_UAG -rpl32	trnR_UCU -atpA	5.29e-05
183	32	P	909	104365	trnL_UAG -rpl32	trnP_UGG -psaJ	5.29e-05
184	32	P	912	43385	trnL_UAG -rpl32	trnS_GCU -trnG_GCC	5.29e-05
185	32	C	923	64785	trnL_UAG -rpl32	petN -psbM	5.29e-05
186	32	F	931	42767	trnL_UAG -rpl32	trnS_GCU -trnG_GCC	5.29e-05
187	32	P	947	44762	trnL_UAG -rpl32	trnR_UCU -atpA	5.29e-05
242	31	F	862	916	trnL_UAG -rpl32	trnL_UAG -rpl32	6.61e-06
243	31	P	862	157314	trnL_UAG -rpl32	rpl32 -trnL_UAG	6.61e-06
244	31	R	864	864	trnL_UAG -rpl32	trnL_UAG -rpl32	6.61e-06
245	31	C	864	157366	trnL_UAG -rpl32	rpl32 -trnL_UAG	6.61e-06
246	31	R	888	17837	trnL_UAG -rpl32	trnV_GAC -rps7	6.61e-06
247	31	C	888	140393	trnL_UAG -rpl32	rps7 -trnV_GAC	6.61e-06
248	31	P	916	157368	trnL_UAG -rpl32	rpl32 -trnL_UAG	6.61e-06
249	31	P	925	110855	trnL_UAG -rpl32	clpP -psbB	6.61e-06
281	31	P	866	67800	trnL_UAG -rpl32	trnE_UUC -trnT_GGU	0.000192
282	31	P	874	110854	trnL_UAG -rpl32	clpP -psbB	0.000192
283	31	C	877	878	trnL_UAG -rpl32	trnL_UAG -rpl32	0.000192
284	31	C	877	112951	trnL_UAG -rpl32	psbB -psbT	0.000192
285	31	R	877	157352	trnL_UAG -rpl32	rpl32 -trnL_UAG	0.000192
286	31	R	878	91752	trnL_UAG -rpl32	atpB -rbcL	0.000192
287	31	F	878	91764	trnL_UAG -rpl32	atpB -rbcL	0.000192
288	31	R	878	110872	trnL_UAG -rpl32	clpP -psbB	0.000192
289	31	R	878	157353	trnL_UAG -rpl32	rpl32 -trnL_UAG	0.000192
290	31	P	896	110845	trnL_UAG -rpl32	clpP -psbB	0.000192
291	31	F	909	948	trnL_UAG -rpl32	trnL_UAG -rpl32	0.000192
292	31	P	909	157282	trnL_UAG -rpl32	rpl32 -trnL_UAG	0.000192
293	31	R	916	112945	trnL_UAG -rpl32	psbB -psbT	0.000192
294	31	P	920	67800	trnL_UAG -rpl32	trnE_UUC -trnT_GGU	0.000192
295	31	R	925	64198	trnL_UAG -rpl32	petN -psbM	0.000192
296	31	F	926	64207	trnL_UAG -rpl32	petN -psbM	0.000192
297	31	R	926	110853	trnL_UAG -rpl32	clpP -psbB	0.000192
298	31	R	931	64092	trnL_UAG -rpl32	petN -psbM	0.000192
299	31	P	948	157321	trnL_UAG -rpl32	rpl32 -trnL_UAG	0.000192
300	31	R	958	62739	trnL_UAG -rpl32	rpoB -trnC_GCA	0.000192
301	31	F	966	110872	trnL_UAG -rpl32	clpP -psbB	0.000192
387	30	P	887	887	trnL_UAG -rpl32	trnL_UAG -rpl32	2.47e-05
388	30	F	887	157344	trnL_UAG -rpl32	rpl32 -trnL_UAG	2.47e-05
389	30	F	896	42771	trnL_UAG -rpl32	trnS_GCU -trnG_GCC	2.47e-05
390	30	C	896	42772	trnL_UAG -rpl32	trnS_GCU -trnG_GCC	2.47e-05
391	30	R	911	43387	trnL_UAG -rpl32	trnS_GCU -trnG_GCC	2.47e-05
392	30	P	916	112945	trnL_UAG -rpl32	psbB -psbT	2.47e-05
393	30	F	925	110862	trnL_UAG -rpl32	clpP -psbB	2.47e-05
439	30	F	860	122162	trnL_UAG -rpl32	rpl16 -rps3	0.000693
440	30	R	861	91783	trnL_UAG -rpl32	atpB -rbcL	0.000693
441	30	R	861	112945	trnL_UAG -rpl32	psbB -psbT	0.000693
442	30	F	871	43384	trnL_UAG -rpl32	trnS_GCU -trnG_GCC	0.000693
443	30	R	871	64199	trnL_UAG -rpl32	petN -psbM	0.000693
444	30	R	872	122159	trnL_UAG -rpl32	rpl16 -rps3	0.000693
445	30	C	873	64205	trnL_UAG -rpl32	petN -psbM	0.000693
446	30	C	877	110711	trnL_UAG -rpl32	clpP -psbB	0.000693
447	30	C	877	110865	trnL_UAG -rpl32	clpP -psbB	0.000693
448	30	R	879	42771	trnL_UAG -rpl32	trnS_GCU -trnG_GCC	0.000693
449	30	C	888	889	trnL_UAG -rpl32	trnL_UAG -rpl32	0.000693
450	30	R	888	157342	trnL_UAG -rpl32	rpl32 -trnL_UAG	0.000693
451	30	R	889	157343	trnL_UAG -rpl32	rpl32 -trnL_UAG	0.000693
452	30	F	891	17822	trnL_UAG -rpl32	trnV_GAC -rps7	0.000693
453	30	P	891	140409	trnL_UAG -rpl32	rps7 -trnV_GAC	0.000693
454	30	C	896	934	trnL_UAG -rpl32	trnL_UAG -rpl32	0.000693
455	30	R	896	157297	trnL_UAG -rpl32	rpl32 -trnL_UAG	0.000693
456	30	F	908	104380	trnL_UAG -rpl32	trnP_UGG -psaJ	0.000693
457	30	P	912	67801	trnL_UAG -rpl32	trnE_UUC -trnT_GGU	0.000693
458	30	P	914	122166	trnL_UAG -rpl32	rpl16 -rps3	0.000693
459	30	P	916	110703	trnL_UAG -rpl32	clpP -psbB	0.000693
460	30	F	917	67800	trnL_UAG -rpl32	trnE_UUC -trnT_GGU	0.000693
461	30	P	926	110853	trnL_UAG -rpl32	clpP -psbB	0.000693
462	30	C	926	110864	trnL_UAG -rpl32	clpP -psbB	0.000693
463	30	F	929	104552	trnL_UAG -rpl32	trnP_UGG -psaJ	0.000693
464	30	R	934	157335	trnL_UAG -rpl32	rpl32 -trnL_UAG	0.000693
465	30	C	956	110487	trnL_UAG -rpl32	clpP -psbB	0.000693
57	36	C	104371	110557	trnP_UGG -psaJ	clpP -psbB	2.97e-07
66	35	R	104361	104361	trnP_UGG -psaJ	trnP_UGG -psaJ	3.3e-08
79	35	P	104353	112945	trnP_UGG -psaJ	psbB -psbT	1.09e-06
150	33	F	104301	104330	trnP_UGG -psaJ	trnP_UGG -psaJ	1.45e-05
151	33	P	104368	104377	trnP_UGG -psaJ	trnP_UGG -psaJ	1.45e-05
224	32	F	104344	157349	trnP_UGG -psaJ	rpl32 -trnL_UAG	5.29e-05
225	32	C	104354	122159	trnP_UGG -psaJ	rpl16 -rps3	5.29e-05
226	32	F	104365	157320	trnP_UGG -psaJ	rpl32 -trnL_UAG	5.29e-05
271	31	R	104359	104359	trnP_UGG -psaJ	trnP_UGG -psaJ	6.61e-06
362	31	F	104382	112945	trnP_UGG -psaJ	psbB -psbT	0.000192
363	31	R	104390	110697	trnP_UGG -psaJ	clpP -psbB	0.000192
423	30	F	104344	105802	trnP_UGG -psaJ	rpl33 -rps18	2.47e-05
424	30	C	104657	113074	trnP_UGG -psaJ	psbB -psbT	2.47e-05
602	30	C	104361	104382	trnP_UGG -psaJ	trnP_UGG -psaJ	0.000693
603	30	C	104376	122161	trnP_UGG -psaJ	rpl16 -rps3	0.000693
604	30	P	104380	157323	trnP_UGG -psaJ	rpl32 -trnL_UAG	0.000693
605	30	C	104381	112945	trnP_UGG -psaJ	psbB -psbT	0.000693
606	30	P	104552	157302	trnP_UGG -psaJ	rpl32 -trnL_UAG	0.000693
607	30	C	104584	113016	trnP_UGG -psaJ	psbB -psbT	0.000693
28	38	R	44734	104369	trnR_UCU -atpA	trnP_UGG -psaJ	2.2e-08
40	37	C	44908	110531	trnR_UCU -atpA	clpP -psbB	8.09e-08
87	34	F	44862	64224	trnR_UCU -atpA	petN -psbM	1.25e-07
104	34	C	44734	158221	trnR_UCU -atpA	trnL_UAG -ccsA	3.99e-06
105	34	R	44761	44766	trnR_UCU -atpA	trnR_UCU -atpA	3.99e-06
106	34	P	44862	64230	trnR_UCU -atpA	petN -psbM	3.99e-06
141	33	P	44892	113079	trnR_UCU -atpA	psbB -psbT	1.45e-05
157	32	P	44774	44774	trnR_UCU -atpA	trnR_UCU -atpA	3.95e-10
165	32	P	44764	44764	trnR_UCU -atpA	trnR_UCU -atpA	1.76e-06
207	32	F	44765	157285	trnR_UCU -atpA	rpl32 -trnL_UAG	5.29e-05
208	32	R	44768	157320	trnR_UCU -atpA	rpl32 -trnL_UAG	5.29e-05
209	32	F	44877	160041	trnR_UCU -atpA	ccsA -psaC	5.29e-05
321	31	R	44855	109752	trnR_UCU -atpA	clpP	0.000192
322	31	F	44855	109754	trnR_UCU -atpA	clpP	0.000192
323	31	C	44864	67800	trnR_UCU -atpA	trnE_UUC -trnT_GGU	0.000192
403	30	P	44849	44849	trnR_UCU -atpA	trnR_UCU -atpA	2.47e-05
518	30	P	44741	44765	trnR_UCU -atpA	trnR_UCU -atpA	0.000693
519	30	F	44741	44765	trnR_UCU -atpA	trnR_UCU -atpA	0.000693
520	30	P	44757	67798	trnR_UCU -atpA	trnE_UUC -trnT_GGU	0.000693
521	30	C	44765	104370	trnR_UCU -atpA	trnP_UGG -psaJ	0.000693
522	30	R	44765	104370	trnR_UCU -atpA	trnP_UGG -psaJ	0.000693
523	30	P	44855	109752	trnR_UCU -atpA	clpP	0.000693
524	30	C	44855	109755	trnR_UCU -atpA	clpP	0.000693
525	30	F	44867	67802	trnR_UCU -atpA	trnE_UUC -trnT_GGU	0.000693
526	30	C	44877	64723	trnR_UCU -atpA	petN -psbM	0.000693
527	30	P	44879	64772	trnR_UCU -atpA	petN -psbM	0.000693
528	30	C	44891	91805	trnR_UCU -atpA	atpB -rbcL	0.000693
529	30	P	44902	64702	trnR_UCU -atpA	petN -psbM	0.000693
21	40	C	43366	109745	trnS_GCU -trnG_GCC	clpP	1.61e-09
24	39	C	43373	43374	trnS_GCU -trnG_GCC	trnS_GCU -trnG_GCC	5.95e-09
39	37	P	43369	109752	trnS_GCU -trnG_GCC	clpP	8.09e-08
85	34	R	43380	122162	trnS_GCU -trnG_GCC	rpl16 -rps3	1.25e-07
86	34	F	43381	122162	trnS_GCU -trnG_GCC	rpl16 -rps3	1.25e-07
103	34	F	42767	110868	trnS_GCU -trnG_GCC	clpP -psbB	3.99e-06
124	33	R	42767	157298	trnS_GCU -trnG_GCC	rpl32 -trnL_UAG	4.69e-07
125	33	R	43382	64198	trnS_GCU -trnG_GCC	petN -psbM	4.69e-07
139	33	C	42767	42768	trnS_GCU -trnG_GCC	trnS_GCU -trnG_GCC	1.45e-05
140	33	F	42768	64213	trnS_GCU -trnG_GCC	petN -psbM	1.45e-05
159	32	R	43375	157320	trnS_GCU -trnG_GCC	rpl32 -trnL_UAG	3.79e-08
163	32	P	42767	110848	trnS_GCU -trnG_GCC	clpP -psbB	1.76e-06
164	32	C	42769	64213	trnS_GCU -trnG_GCC	petN -psbM	1.76e-06
195	32	P	42767	64766	trnS_GCU -trnG_GCC	petN -psbM	5.29e-05
196	32	P	42767	157298	trnS_GCU -trnG_GCC	rpl32 -trnL_UAG	5.29e-05
197	32	C	43315	109744	trnS_GCU -trnG_GCC	clpP	5.29e-05
198	32	R	43318	64944	trnS_GCU -trnG_GCC	petN -psbM	5.29e-05
199	32	R	43369	91652	trnS_GCU -trnG_GCC	atpB -rbcL	5.29e-05
200	32	P	43374	67802	trnS_GCU -trnG_GCC	trnE_UUC -trnT_GGU	5.29e-05
201	32	P	43374	157320	trnS_GCU -trnG_GCC	rpl32 -trnL_UAG	5.29e-05
202	32	R	43375	67802	trnS_GCU -trnG_GCC	trnE_UUC -trnT_GGU	5.29e-05
203	32	P	43376	157320	trnS_GCU -trnG_GCC	rpl32 -trnL_UAG	5.29e-05
204	32	F	43388	67802	trnS_GCU -trnG_GCC	trnE_UUC -trnT_GGU	5.29e-05
205	32	F	43388	157320	trnS_GCU -trnG_GCC	rpl32 -trnL_UAG	5.29e-05
206	32	R	43484	110482	trnS_GCU -trnG_GCC	clpP -psbB	5.29e-05
252	31	P	43326	120302	trnS_GCU -trnG_GCC	rps8 -rpl14	6.61e-06
253	31	F	43373	104378	trnS_GCU -trnG_GCC	trnP_UGG -psaJ	6.61e-06
254	31	C	43382	64201	trnS_GCU -trnG_GCC	petN -psbM	6.61e-06
255	31	P	43382	64201	trnS_GCU -trnG_GCC	petN -psbM	6.61e-06
256	31	F	43382	64202	trnS_GCU -trnG_GCC	petN -psbM	6.61e-06
257	31	P	43382	110857	trnS_GCU -trnG_GCC	clpP -psbB	6.61e-06
258	31	R	43382	110858	trnS_GCU -trnG_GCC	clpP -psbB	6.61e-06
259	31	F	43382	110858	trnS_GCU -trnG_GCC	clpP -psbB	6.61e-06
260	31	C	43382	110859	trnS_GCU -trnG_GCC	clpP -psbB	6.61e-06
261	31	P	43382	110859	trnS_GCU -trnG_GCC	clpP -psbB	6.61e-06
262	31	F	43382	110860	trnS_GCU -trnG_GCC	clpP -psbB	6.61e-06
263	31	C	43385	43386	trnS_GCU -trnG_GCC	trnS_GCU -trnG_GCC	6.61e-06
312	31	F	42770	64213	trnS_GCU -trnG_GCC	petN -psbM	0.000192
313	31	R	43311	91764	trnS_GCU -trnG_GCC	atpB -rbcL	0.000192
314	31	F	43325	64727	trnS_GCU -trnG_GCC	petN -psbM	0.000192
315	31	F	43334	113048	trnS_GCU -trnG_GCC	psbB -psbT	0.000192
316	31	P	43366	44876	trnS_GCU -trnG_GCC	trnR_UCU -atpA	0.000192
317	31	R	43366	97993	trnS_GCU -trnG_GCC	ycf4 -cemA	0.000192
318	31	F	43371	44764	trnS_GCU -trnG_GCC	trnR_UCU -atpA	0.000192
319	31	P	43373	104369	trnS_GCU -trnG_GCC	trnP_UGG -psaJ	0.000192
320	31	C	43524	67584	trnS_GCU -trnG_GCC	trnE_UUC -trnT_GGU	0.000192
382	30	R	43290	104333	trnS_GCU -trnG_GCC	trnP_UGG -psaJ	5.69e-07
395	30	P	42771	157335	trnS_GCU -trnG_GCC	rpl32 -trnL_UAG	2.47e-05
396	30	R	42772	157335	trnS_GCU -trnG_GCC	rpl32 -trnL_UAG	2.47e-05
397	30	R	43286	104308	trnS_GCU -trnG_GCC	trnP_UGG -psaJ	2.47e-05
398	30	C	43373	104379	trnS_GCU -trnG_GCC	trnP_UGG -psaJ	2.47e-05
399	30	P	43382	122163	trnS_GCU -trnG_GCC	rpl16 -rps3	2.47e-05
400	30	C	43382	122164	trnS_GCU -trnG_GCC	rpl16 -rps3	2.47e-05
401	30	C	43385	112948	trnS_GCU -trnG_GCC	psbB -psbT	2.47e-05
402	30	C	43387	157320	trnS_GCU -trnG_GCC	rpl32 -trnL_UAG	2.47e-05
491	30	C	42771	157352	trnS_GCU -trnG_GCC	rpl32 -trnL_UAG	0.000693
492	30	C	42772	43311	trnS_GCU -trnG_GCC	trnS_GCU -trnG_GCC	0.000693
493	30	R	42772	97998	trnS_GCU -trnG_GCC	ycf4 -cemA	0.000693
494	30	F	42783	44854	trnS_GCU -trnG_GCC	trnR_UCU -atpA	0.000693
495	30	C	43332	44899	trnS_GCU -trnG_GCC	trnR_UCU -atpA	0.000693
496	30	F	43332	122063	trnS_GCU -trnG_GCC	rpl16 -rps3	0.000693
497	30	C	43366	44904	trnS_GCU -trnG_GCC	trnR_UCU -atpA	0.000693
498	30	C	43369	109760	trnS_GCU -trnG_GCC	clpP	0.000693
499	30	R	43370	112945	trnS_GCU -trnG_GCC	psbB -psbT	0.000693
500	30	C	43373	43400	trnS_GCU -trnG_GCC	trnS_GCU -trnG_GCC	0.000693
501	30	R	43373	104369	trnS_GCU -trnG_GCC	trnP_UGG -psaJ	0.000693
502	30	F	43375	44866	trnS_GCU -trnG_GCC	trnR_UCU -atpA	0.000693
503	30	R	43382	112945	trnS_GCU -trnG_GCC	psbB -psbT	0.000693
504	30	F	43383	64783	trnS_GCU -trnG_GCC	petN -psbM	0.000693
505	30	P	43384	157360	trnS_GCU -trnG_GCC	rpl32 -trnL_UAG	0.000693
506	30	C	43385	104385	trnS_GCU -trnG_GCC	trnP_UGG -psaJ	0.000693
507	30	F	43385	112947	trnS_GCU -trnG_GCC	psbB -psbT	0.000693
508	30	F	43385	112949	trnS_GCU -trnG_GCC	psbB -psbT	0.000693
509	30	P	43387	44858	trnS_GCU -trnG_GCC	trnR_UCU -atpA	0.000693
510	30	R	43393	140404	trnS_GCU -trnG_GCC	rps7 -trnV_GAC	0.000693
511	30	C	43399	44765	trnS_GCU -trnG_GCC	trnR_UCU -atpA	0.000693
512	30	R	43411	63441	trnS_GCU -trnG_GCC	trnC_GCA -petN	0.000693
513	30	F	43421	67129	trnS_GCU -trnG_GCC	trnE_UUC -trnT_GGU	0.000693
514	30	R	43424	91801	trnS_GCU -trnG_GCC	atpB -rbcL	0.000693
515	30	R	43480	122131	trnS_GCU -trnG_GCC	rpl16 -rps3	0.000693
516	30	R	43501	64822	trnS_GCU -trnG_GCC	petN -psbM	0.000693
517	30	C	43529	110534	trnS_GCU -trnG_GCC	clpP -psbB	0.000693
168	32	P	68704	68707	trnT_GGU -psbD	trnT_GGU -psbD	1.76e-06
32	37	R	17825	17825	trnV_GAC -rps7	trnV_GAC -rps7	2.31e-09
33	37	C	17825	140399	trnV_GAC -rps7	rps7 -trnV_GAC	2.31e-09
38	37	P	18825	80037	trnV_GAC -rps7	ycf3	8.09e-08
63	35	P	17849	91786	trnV_GAC -rps7	atpB -rbcL	3.3e-08
98	34	F	18825	21931	trnV_GAC -rps7	ndhB	3.99e-06
99	34	P	18825	136296	trnV_GAC -rps7	ndh	3.99e-06
136	33	P	17850	112949	trnV_GAC -rps7	psbB -psbT	1.45e-05
188	32	C	17815	98005	trnV_GAC -rps7	ycf4 -cemA	5.29e-05
189	32	F	17850	157352	trnV_GAC -rps7	rpl32 -trnL_UAG	5.29e-05
250	31	C	17837	157342	trnV_GAC -rps7	rpl32 -trnL_UAG	6.61e-06
303	31	C	17841	98011	trnV_GAC -rps7	ycf4 -cemA	0.000192
304	31	C	17895	38432	trnV_GAC -rps7	matK -rps16	0.000192
394	30	P	17823	67733	trnV_GAC -rps7	trnE_UUC -trnT_GGU	2.47e-05
468	30	P	17822	157340	trnV_GAC -rps7	rpl32 -trnL_UAG	0.000693
469	30	C	17827	43393	trnV_GAC -rps7	trnS_GCU -trnG_GCC	0.000693
470	30	F	17830	64113	trnV_GAC -rps7	petN -psbM	0.000693
471	30	P	17838	67738	trnV_GAC -rps7	trnE_UUC -trnT_GGU	0.000693
472	30	C	17847	110871	trnV_GAC -rps7	clpP -psbB	0.000693
473	30	P	17863	110693	trnV_GAC -rps7	clpP -psbB	0.000693
474	30	P	17890	159885	trnV_GAC -rps7	ccsA -psaC	0.000693
36	37	P	3606	3606	ycf1	ycf1	8.09e-08
37	37	F	3606	154618	ycf1	ycf1	8.09e-08
43	37	P	154618	154618	ycf1	ycf1	8.09e-08
2	58	F	26186	26204	ycf2	ycf2	1.3e-21
3	58	P	26186	131999	ycf2	ycf2	1.3e-21
4	58	P	26204	132017	ycf2	ycf2	1.3e-21
5	58	F	131999	132017	ycf2	ycf2	1.3e-21
8	49	F	28629	28650	ycf2	ycf2	2.43e-16
9	49	P	28629	129562	ycf2	ycf2	2.43e-16
10	49	P	28650	129583	ycf2	ycf2	2.43e-16
11	49	F	129562	129583	ycf2	ycf2	2.43e-16
15	41	F	26203	26221	ycf2	ycf2	1.85e-13
16	41	P	26203	131999	ycf2	ycf2	1.85e-13
17	41	P	26221	132017	ycf2	ycf2	1.85e-13
18	40	F	26186	26222	ycf2	ycf2	1.61e-09
19	40	P	26186	131999	ycf2	ycf2	1.61e-09
20	40	P	26222	132035	ycf2	ycf2	1.61e-09
22	40	F	131999	132035	ycf2	ycf2	1.61e-09
45	36	F	28642	28663	ycf2	ycf2	1.67e-10
46	36	P	28642	129562	ycf2	ycf2	1.67e-10
47	36	P	28663	129583	ycf2	ycf2	1.67e-10
476	30	F	26186	26195	ycf2	ycf2	0.000693
477	30	P	26186	132036	ycf2	ycf2	0.000693
478	30	P	26195	132045	ycf2	ycf2	0.000693
639	30	F	129584	129605	ycf2	ycf2	0.000693
640	30	F	132036	132045	ycf2	ycf2	0.000693
41	37	F	80037	139399	ycf3	rps7 -trnV_GAC	8.09e-08
350	31	F	80045	139407	ycf3	rps7 -trnV_GAC	0.000192
56	36	F	97993	157330	ycf4 -cemA	rpl32 -trnL_UAG	2.97e-07
223	32	R	98005	140414	ycf4 -cemA	rps7 -trnV_GAC	5.29e-05
360	31	P	97973	113058	ycf4 -cemA	psbB -psbT	0.000192
361	31	R	98011	140389	ycf4 -cemA	rps7 -trnV_GAC	0.000192
599	30	C	97972	113028	ycf4 -cemA	psbB -psbT	0.000693
600	30	P	97991	110552	ycf4 -cemA	clpP -psbB	0.000693

## Sheet: Table S4
Table S4. Full list of Simple Sequence Repeats (SSRs) in P. delenatii cp genome. p, perfect repeat; c, compound repeat.
No.	SSR type	SSR	size (bp)	start	end	star location	end location
1	p1	(A)15	15	510	524	trnL_UAG -rpl32	trnL_UAG -rpl32
2	c	(AT)6aatatataataatatatt(TA)7tttatattatatataataatataataatatagatatataatatatagaattatagatatagaatataataataataagaca(AAT)5	140	897	1036	trnL_UAG -rpl32	trnL_UAG -rpl32
3	p1	(A)10	10	1645	1654	rpl32 -rps15	rpl32 -rps15
4	p1	(T)13	13	3236	3248	ycf1	ycf1
5	p1	(T)11	11	4850	4860	ycf1	ycf1
6	p1	(T)15	15	6254	6268	ycf1	ycf1
7	p1	(T)10	10	6747	6756	ycf1	ycf1
8	p1	(A)12	12	6908	6919	ycf1	ycf1
9	p1	(T)10	10	7048	7057	ycf1	ycf1
10	c	(AT)6aatttata(AT)6	32	17828	17859	trnV_GAC -rps7	trnV_GAC -rps7
11	p1	(C)10	10	39419	39428	trnK_UUU -matK	trnK_UUU -matK
12	p1	(T)11	11	40082	40092	rps16	rps16
13	p1	(A)11	11	40871	40881	rps16 -trnQ_UUG	rps16 -trnQ_UUG
14	p2	(AT)8	16	42768	42783	trnS_GCU -trnG_GCC	trnS_GCU -trnG_GCC
15	p2	(TA)12	24	43386	43409	trnS_GCU -trnG_GCC	trnS_GCU -trnG_GCC
16	p1	(A)11	11	44586	44596	trnG_GCC -trnR_UCU	trnG_GCC -trnR_UCU
17	c	(AT)6taataaattaataaatatatatattattatattaatatatatattaatataataaactatataataaactatataaacttt(ATA)5taataaaaatatataatattatatattat(TA)6	149	44740	44888	trnR_UCU -atpA	trnR_UCU -atpA
18	c	(T)11atca(T)10	25	47542	47566	atpF	atpF
19	p1	(A)12	12	47801	47812	atpF	atpF
20	p1	(T)16	16	48524	48539	atpH -atpI	atpH -atpI
21	p1	(A)10	10	49985	49994	atpI -rps2	atpI -rps2
22	p1	(T)12	12	50864	50875	rps2 -rpoC2	rps2 -rpoC2
23	p1	(T)15	15	57228	57242	rpoC1	rpoC1
24	p1	(T)24	24	63386	63409	trnC_GCA -petN	trnC_GCA -petN
25	p1	(A)14	14	63878	63891	petN -psbM	petN -psbM
26	c	(TA)8ttctttgttattatttttgttattatattattattataattataataattatattatatatt(TA)7	92	64136	64227	petN -psbM	petN -psbM
27	p2	(TA)8	16	64786	64801	petN -psbM	petN -psbM
28	p2	(AT)7	14	67811	67824	trnE_UUC -trnT_GGU	trnE_UUC -trnT_GGU
29	p1	(A)13	13	68628	68640	trnT_GGU -psbD	trnT_GGU -psbD
30	p1	(A)10	10	81331	81340	ycf3 -trnS_GGA	ycf3 -trnS_GGA
31	p1	(A)12	12	82434	82445	rps4 -trnT_UGU	rps4 -trnT_UGU
32	p1	(T)14	14	82928	82941	trnT_UGU -trnL_UAA	trnT_UGU -trnL_UAA
33	p1	(A)10	10	83358	83367	trnT_UGU -trnL_UAA	trnT_UGU -trnL_UAA
34	p1	(T)12	12	84177	84188	trnL_UAA -trnF_GAA	trnL_UAA -trnF_GAA
35	p1	(T)10	10	87116	87125	ndhC -trnV_UAC	ndhC -trnV_UAC
36	p1	(A)12	12	95817	95828	accD	accD -psaI
37	p1	(A)10	10	97976	97985	ycf4 -cemA	ycf4 -cemA
38	p1	(T)13	13	98497	98509	ycf4 -cemA	ycf4 -cemA
39	p1	(T)10	10	100985	100994	petA -psbJ	petA -psbJ
40	p1	(A)10	10	102448	102457	psbE -petL	psbE -petL
41	p1	(A)11	11	102938	102948	psbE -petL	psbE -petL
42	p1	(A)22	22	103417	103438	petL -petG	petL -petG
43	p1	(T)10	10	104271	104280	trnP_UGG -psaJ	trnP_UGG -psaJ
44	p2	(TA)9	18	104391	104408	trnP_UGG -psaJ	trnP_UGG -psaJ
45	p2	(AT)8	16	104553	104568	trnP_UGG -psaJ	trnP_UGG -psaJ
46	c	(TAA)5aaatattttaaaattccatctctagttagtaaatatagatatagattttttatttta(T)12	84	105297	105380	psaJ -rpl33	psaJ -rpl33
47	p1	(T)21	21	107164	107184	rpl20 -rps12	rpl20 -rps12
48	p1	(T)10	10	107300	107309	rpl20 -rps12	rpl20 -rps12
49	p2	(TA)7	14	108444	108457	clpP	clpP
50	c	(T)21atttgattcatattcgatagggcgaaggcatagtcttc(T)12	71	108772	108842	clpP	clpP
51	c	(T)21aacatgagttttggcctccttcccgttccctatattctataatgtataaaatgtataaaaagt(A)18	102	109257	109358	clpP	clpP
52	p1	(T)14	14	109545	109558	clpP	clpP
53	p2	(TA)8	16	110710	110725	clpP -psbB	clpP -psbB
54	p2	(TA)11	22	110864	110885	clpP -psbB	clpP -psbB
55	p2	(TA)13	26	112946	112971	psbB -psbT	psbB -psbT
56	p2	(TA)8	16	113137	113152	psbB -psbT	psbB -psbT
57	p1	(A)13	13	114631	114643	petB	petB
58	p1	(T)12	12	119207	119218	rpl36 -infA	rpl36 -infA
59	p1	(A)10	10	121575	121584	rpl16 -rps3	rpl16 -rps3
60	c	(TA)8ttattaattaagaataagaataaatattaagaataattaatattaagaattaatattc(T)19	93	122175	122267	rpl16 -rps3	rpl16 -rps3
61	p1	(T)10	10	123689	123698	rps3 -rpl22	rps3 -rpl22
62	c	(TA)6ttataaat(TA)6	32	140402	140433	rps7 -trnV_GAC	rps7 -trnV_GAC
63	p1	(A)10	10	151205	151214	ycf1	ycf1
64	p1	(T)12	12	151343	151354	ycf1	ycf1
65	p1	(A)10	10	151506	151515	ycf1	ycf1
66	p1	(A)15	15	151994	152008	ycf1	ycf1
67	p1	(A)11	11	153402	153412	ycf1	ycf1
68	p1	(A)13	13	155014	155026	ycf1	ycf1
69	p1	(T)10	10	156608	156617	rps15 -rpl32	rps15 -rpl32
70	c	(TTA)5tttgtcttattattattatattctatatctataattctatatattatatatctatattattatattattatatataatataa(AT)7aaatatattattatatat(TA)6	141	157224	157364	rpl32 -trnL_UAG	rpl32 -trnL_UAG
71	p1	(T)15	15	157738	157752	rpl32 -trnL_UAG	rpl32 -trnL_UAG
72	p1	(A)13	13	158319	158331	trnL_UAG -ccsA	trnL_UAG -ccsA
73	p1	(T)13	13	160886	160898	ndhD	ndhD - trnL_UAG

## Sheet: Table S5
Table S5. Genetic distance matrix of analysis data
Genetic distance matrix from whole genome		1	2	3	4	5	6	7	8	9	10	11	12	13	14	15				Genetic distance matrix	plastome	matK	rbcL
1	Vanilla_pompona_NC_036809.1																			average	0.11242	0.122406	0.0338622
2	Paphiopedilum_dianthum_NC_036958.1	0.13275											average	0.11242						max	0.283848	0.259976	0.0698307
3	Paphiopedilum_delenatii_NC_041309.1	0.136263	0.0234689										max	0.283848						min	0.0120006	0.00543236	0.00182046
4	Paphiopedilum_armeniacum_NC_026779.1	0.134302	0.0201822	0.0120006									min	0.0120006
5	Phragmipedium_longifolium_KM032625.1	0.129345	0.038546	0.0411537	0.035328
6	Cypripedium_japonicum_KJ625630.1	0.141614	0.054919	0.0562895	0.0527189	0.038395
7	Cypripedium_formosanum_NC_026772.1	0.283848	0.192899	0.194036	0.189215	0.179933	0.142219
8	Cypripedium_macranthos_NC_024421.1	0.172988	0.114877	0.118918	0.115109	0.105457	0.10692	0.222672
9	Anoectochilus_emeiensis_LC057212.1	0.140665	0.0792023	0.082234	0.0768679	0.0696615	0.0648007	0.187517	0.108855
10	Platanthera_japonica_NC_037440.1	0.151973	0.0927429	0.0948858	0.0921363	0.0890034	0.0850875	0.213679	0.125289	0.0702114
11	Apostasia_wallichii_LC199394.1	0.255541	0.187281	0.187862	0.182273	0.176343	0.165992	0.0754549	0.195534	0.171533	0.192125
12	Eulophia_zollingeri_MG181954.1	0.130286	0.0708842	0.0750477	0.0694514	0.0691912	0.0670169	0.196274	0.108603	0.06634	0.0838434	0.178103
13	Calanthe_davidii_NC_037438.1	0.133973	0.0714905	0.0743536	0.0708174	0.0645875	0.0633647	0.188552	0.105225	0.0626103	0.0800602	0.173344	0.0455831
14	Cattleya_crispata_KP168671.1	0.125868	0.065154	0.0688464	0.0639225	0.0615807	0.0581362	0.194006	0.103481	0.0590383	0.0793029	0.17466	0.0408263	0.0351559
15	Neottia_ovata_NC_030712.1	0.149195	0.0864746	0.0879002	0.0861589	0.0874851	0.0971867	0.239126	0.138775	0.0930894	0.106553	0.213972	0.0816482	0.0830345	0.0734347
Genetic distance matrix from matK gene		1	2	3	4	5	6	7	8	9	10	11	12	13	14	15
1	Vanilla_pompona_NC_036809.1
2	Paphiopedilum_dianthum_NC_036958.1	0.183202											average	0.122406
3	Paphiopedilum_delenatii_NC_041309.1	0.183548	0.0257789										max	0.259976
4	Paphiopedilum_armeniacum_NC_026779.1	0.184754	0.0267006	0.00808878									min	0.00543236
5	Phragmipedium_longifolium_KM032625.1	0.173919	0.057775	0.0523167	0.0503977
6	Cypripedium_japonicum_KJ625630.1	0.170824	0.0648299	0.0620936	0.0611366	0.0698976
7	Cypripedium_formosanum_NC_026772.1	0.17065	0.0627601	0.0620352	0.0610791	0.0678494	0.00543236
8	Cypripedium_macranthos_NC_024421.1	0.259976	0.211514	0.212828	0.216428	0.206331	0.204809	0.202107
9	Anoectochilus_emeiensis_LC057212.1	0.199942	0.136096	0.129133	0.128128	0.128079	0.112131	0.112021	0.217921
10	Platanthera_japonica_NC_037440.1	0.198841	0.131704	0.123828	0.124926	0.125832	0.110237	0.11013	0.218699	0.0949823
11	Apostasia_wallichii_LC199394.1	0.214965	0.160927	0.162618	0.159088	0.160043	0.146584	0.146429	0.215235	0.170957	0.168677
12	Eulophia_zollingeri_MG181954.1	0.17812	0.110895	0.102289	0.103345	0.108563	0.0953557	0.0952638	0.212903	0.115745	0.107461	0.168071
13	Calanthe_davidii_NC_037438.1	0.160456	0.097793	0.0915753	0.0885251	0.0893766	0.0793501	0.0782517	0.199632	0.0899636	0.0810072	0.140484	0.0610331
14	Cattleya_crispata_KP168671.1	0.173656	0.0907939	0.0826129	0.0836513	0.0875586	0.0786105	0.0785352	0.194967	0.0892107	0.0811672	0.147121	0.0592717	0.0360805
15	Neottia_ovata_NC_030712.1	0.181038	0.10074	0.0985943	0.0976234	0.102638	0.0832488	0.0831691	0.208163	0.0909289	0.0909576	0.147523	0.0807906	0.0620202	0.0593057
Genetic distance matrix from rbcL gene		1	2	3	4	5	6	7	8	9	10	11	12	13	14	15
1	Vanilla_pompona_NC_036809.1
2	Paphiopedilum_dianthum_NC_036958.1	0.044155											average	0.0338622
3	Paphiopedilum_delenatii_NC_041309.1	0.0460529	0.00547511										max	0.0698307
4	Paphiopedilum_armeniacum_NC_026779.1	0.0480156	0.00364528	0.0018215									min	0.00182046
5	Phragmipedium_longifolium_KM032625.1	0.0393034	0.0137932	0.0156343	0.0156343
6	Cypripedium_japonicum_KJ625630.1	0.0460725	0.0128547	0.0128485	0.0128485	0.0137779
7	Cypripedium_formosanum_NC_026772.1	0.0480156	0.014709	0.0147023	0.0147023	0.0156343	0.00182046
8	Cypripedium_macranthos_NC_024421.1	0.0649101	0.0581172	0.0580106	0.0600247	0.0511414	0.0560367	0.0580106
9	Anoectochilus_emeiensis_LC057212.1	0.0547693	0.0421833	0.042136	0.0440815	0.0382902	0.0421833	0.0441155	0.0698307
10	Platanthera_japonica_NC_037440.1	0.0470141	0.0259716	0.0297413	0.0297413	0.0240869	0.0288006	0.0306973	0.0580447	0.0393034
11	Apostasia_wallichii_LC199394.1	0.0479767	0.0316889	0.0316714	0.0335945	0.032632	0.0355051	0.0364526	0.0610348	0.0509091	0.0344771
12	Eulophia_zollingeri_MG181954.1	0.0489998	0.0260195	0.0317078	0.0297884	0.0278764	0.0298067	0.0307472	0.0691031	0.0412281	0.0326149	0.0383518
13	Calanthe_davidii_NC_037438.1	0.0422018	0.0203455	0.0240869	0.0240869	0.0212757	0.0212897	0.0231678	0.0600609	0.0335442	0.0288006	0.0335764	0.0175127
14	Cattleya_crispata_KP168671.1	0.047099	0.0269932	0.0307664	0.0307664	0.0260195	0.0298696	0.0308089	0.0661585	0.0402742	0.035525	0.0364722	0.0203323	0.0119406
15	Neottia_ovata_NC_030712.1	0.0441346	0.0241166	0.0278764	0.0278764	0.0250508	0.0269737	0.0279107	0.0620469	0.0412672	0.0278612	0.0316403	0.0231837	0.0184749	0.0232008

## Sheet: Table S6
Table S6. Variable sites from plastomes of 4 Paphiopedilum species
Statistics from DnaSP (set up cut length >= 600 bp)												Caculation			High variable regions
start	end	length	Parsimony number (Pi)	Pi %	Singleton number (S)	S %	Variable site (V)	V %	Position of the midpoint	Theta					start	end	length	Position of the midpoint	V %	gene/IGS	region
1	875	875	16.0388	0.01833	20	0.0228571	36.0388	0.0411871	575	0.01818		avarege of S %	0.0241218		5001	5837	837	5310	0.127245	matK-rps16	LSC
476	1075	600	4.332	0.00722	8	0.0133333	12.332	0.0205533	775	0.00727		STDEV of S %	0.0347524		5210	6044	835	5698	0.126769
676	1275	600	2.502	0.00417	5	0.00833333	7.502	0.0125033	975	0.00455		threshold of S %	0.0936266		5540	6244	705	5944	0.101514
876	1475	600	2.502	0.00417	5	0.00833333	7.502	0.0125033	1175	0.00455					10200	11184	985	10548	0.155203	trnS_GCU-trnG_GGC	LSC
1076	1691	616	9.06752	0.01472	17	0.0275974	26.0675	0.0423174	1375	0.01545		avarege of Pi %	0.0169864		10409	11388	980	11084	0.152741
1276	1898	623	12.8089	0.02056	23	0.0369181	35.8089	0.0574781	1575	0.02091		STDEV of Pi %	0.0313089		34813	35860	1048	35139	0.144033	trnE_UUC-trnT_GGU	LSC
1476	2129	654	17.0759	0.02611	29	0.0443425	46.0759	0.0704525	1791	0.02636		threshold of Pi %	0.0796041		35020	36464	1445	35736	0.153936
1692	2329	638	12.4027	0.01944	21	0.0329154	33.4027	0.0523554	2019	0.01909					35436	36670	1235	36026	0.114001
1899	2529	631	12.2666	0.01944	20	0.0316957	32.2666	0.0511357	2229	0.01818		avarege of V %	0.0411081		60812	61635	824	61166	0.131633	atpB-rbcL	LSC
2130	2729	600	12.498	0.02083	21	0.035	33.498	0.05583	2429	0.01909		STDEV of V %	0.0652363		61040	61844	805	61517	0.130496
2330	2929	600	10.836	0.01806	18	0.03	28.836	0.04806	2629	0.01636		threshold of V %	0.171581		73897	74704	808	74206	0.132013	trnP_UGG-psaJ	LSC
2530	3129	600	11.334	0.01889	20	0.0333333	31.334	0.0522233	2829	0.01818					74100	75154	1055	74440	0.146272
2730	3341	612	9.00864	0.01472	16	0.0261438	25.0086	0.0408638	3029	0.01455					74307	75510	1204	74892	0.176658
2930	3541	612	11.0527	0.01806	19	0.0310458	30.0527	0.0491058	3229	0.01727					74705	75710	1006	75391	0.114922
3130	4158	1029	16.2891	0.01583	17	0.0165209	33.2891	0.0323509	3441	0.01545					80135	80892	758	80489	0.161866	clpP	LSC
3342	4359	1018	22.905	0.0225	24	0.0235756	46.905	0.0460756	3641	0.02182					80390	81148	759	80741	0.20531
3542	4567	1026	23.085	0.0225	25	0.0243665	48.085	0.0468665	4259	0.02273					80595	81355	761	81048	0.189679
4159	4789	631	17.1758	0.02722	30	0.0475436	47.1758	0.0747636	4462	0.02727					128502	129155	654	128807	0.261526	ycf1-rps15	IRb
4360	5000	641	15.493	0.02417	27	0.0421217	42.493	0.0662917	4679	0.02455					128708	129436	729	129049	0.422301
4568	5209	642	16.9424	0.02639	29	0.0451713	45.9424	0.0715613	4889	0.02636					128908	131131	2224	129307	0.322043
4790	5539	750	25.4175	0.03389	38	0.0506667	63.4175	0.0845567	5100	0.03455					129156	131331	2176	130686	0.210672	ccsA-psaC	SSC
5001	5837	837	46.5037	0.05556	60	0.0716846	106.504	0.127245	5310	0.05455					129437	132707	3271	131231	0.104545
5210	6044	835	46.8518	0.05611	59	0.0706587	105.852	0.126769	5698	0.05364					133523	134166	644	133824	0.125745
5540	6244	705	29.5677	0.04194	42	0.0595745	71.5677	0.101514	5944	0.03818					133723	134426	704	134024	0.335787
5838	6548	711	23.5057	0.03306	34	0.04782	57.5057	0.08088	6144	0.03091					133925	134714	790	134290	0.505032
6045	6749	705	24.0898	0.03417	37	0.0524823	61.0898	0.0866523	6388	0.03364					134167	135106	940	134553	0.655234
6245	6972	728	27.7077	0.03806	42	0.0576923	69.7077	0.0957523	6649	0.03818					134427	135482	1056	134879	0.689799
6549	7173	625	14.4125	0.02306	25	0.04	39.4125	0.06306	6854	0.02273					134715	135818	1104	135336	0.682836
6750	7375	626	11.1303	0.01778	19	0.0303514	30.1303	0.0481314	7073	0.01727					135107	136129	1023	135649	0.610046
6973	8117	1145	19.7169	0.01722	18	0.0157205	37.7169	0.0329405	7275	0.01636					135483	136372	890	135972	0.561321
7174	8322	1149	33.5163	0.02917	32	0.0278503	65.5163	0.0570203	7499	0.02909					135833	137260	1428	136260	0.315347
7376	8539	1164	37.83	0.0325	35	0.0300687	72.83	0.0625687	8218	0.03182					136130	137466	1337	137154	0.1821
8118	8743	626	19.4749	0.03111	34	0.0543131	53.4749	0.0854231	8422	0.03091										8 regions
8323	8943	621	13.2832	0.02139	23	0.037037	36.2832	0.058427	8642	0.02091
8540	9240	701	14.2163	0.02028	23	0.0328103	37.2163	0.0530903	8843	0.02091
8744	9440	697	17.2298	0.02472	26	0.0373027	43.2298	0.0620227	9116	0.02364								note:	0.127245	threshold 0.1-0.17158
8944	9640	697	15.2922	0.02194	23	0.0329986	38.2922	0.0549386	9340	0.02091									0.176658	threshold > 0.17158
9241	9840	600	15.666	0.02611	27	0.045	42.666	0.07111	9540	0.02455
9441	10199	759	15.18	0.02	22	0.0289855	37.18	0.0489855	9740	0.02
9641	10408	768	15.9974	0.02083	23	0.0299479	38.9974	0.0507779	10078	0.02091
9841	10800	960	43.4688	0.04528	46	0.0479167	89.4688	0.0931967	10300	0.04182
10200	11184	985	73.875	0.075	79	0.080203	152.875	0.155203	10548	0.07182
10409	11388	980	72.6866	0.07417	77	0.0785714	149.687	0.152741	11084	0.07
10801	11589	789	32.0018	0.04056	44	0.0557668	76.0018	0.0963268	11284	0.04
11185	11798	614	8.70038	0.01417	14	0.0228013	22.7004	0.0369713	11489	0.01273
11389	11999	611	6.95929	0.01139	12	0.0196399	18.9593	0.0310299	11696	0.01091
11590	12203	614	9.71962	0.01583	17	0.0276873	26.7196	0.0435173	11899	0.01545
11799	12583	785	17.8823	0.02278	26	0.033121	43.8823	0.055901	12103	0.02364
12000	12783	784	20.9093	0.02667	30	0.0382653	50.9093	0.0649353	12483	0.02727
12204	12983	780	16.6842	0.02139	24	0.0307692	40.6842	0.0521592	12683	0.02182
12584	13183	600	4.5	0.0075	8	0.0133333	12.5	0.0208333	12883	0.00727
12784	13383	600	1.164	0.00194	2	0.00333333	3.164	0.00527333	13083	0.00182
12984	13583	600	1.668	0.00278	3	0.005	4.668	0.00778	13283	0.00273
13184	13783	600	4.002	0.00667	7	0.0116667	11.002	0.0183367	13483	0.00636
13384	13983	600	4.5	0.0075	8	0.0133333	12.5	0.0208333	13683	0.00727
13584	14185	602	8.53034	0.01417	15	0.0249169	23.5303	0.0390869	13883	0.01364
13784	14385	602	8.86144	0.01472	16	0.0265781	24.8614	0.0412981	14083	0.01455
13984	14585	602	11.2032	0.01861	20	0.0332226	31.2032	0.0518326	14285	0.01818
14186	14785	600	7.998	0.01333	15	0.025	22.998	0.03833	14485	0.01364
14386	14990	605	9.74655	0.01611	18	0.0297521	27.7465	0.0458621	14685	0.01636
14586	15207	622	11.2333	0.01806	20	0.0321543	31.2333	0.0502143	14889	0.01818
14786	15414	629	10.3093	0.01639	18	0.0286169	28.3093	0.0450069	15107	0.01636
14991	15614	624	7.10736	0.01139	12	0.0192308	19.1074	0.0306208	15307	0.01091
15208	16039	832	5.54944	0.00667	7	0.00841346	12.5494	0.0150835	15514	0.00636
15415	16240	826	7.34314	0.00889	9	0.0108959	16.3431	0.0197859	15939	0.00818
15615	16479	865	8.8922	0.01028	11	0.0127168	19.8922	0.0229968	16139	0.01
16040	16681	642	9.80976	0.01528	17	0.0264798	26.8098	0.0417598	16379	0.01545
16241	16893	653	10.1607	0.01556	18	0.0275651	28.1607	0.0431251	16580	0.01636
16480	17093	614	7.84692	0.01278	15	0.02443	22.8469	0.03721	16792	0.01364
16682	17293	612	4.08204	0.00667	8	0.0130719	12.082	0.0197419	16993	0.00727
16894	17493	600	1.5	0.0025	3	0.005	4.5	0.0075	17193	0.00273
17094	17694	601	2.66844	0.00444	5	0.00831947	7.66844	0.0127595	17393	0.00455
17294	17897	604	5.36956	0.00889	10	0.0165563	15.3696	0.0254463	17593	0.00909
17494	18120	627	6.79041	0.01083	12	0.0191388	18.7904	0.0299688	17797	0.01091
17695	18320	626	7.13014	0.01139	12	0.0191693	19.1301	0.0305593	18020	0.01091
17898	18520	623	5.36403	0.00861	9	0.0144462	14.364	0.0230562	18220	0.00818
18121	18725	605	7.3931	0.01222	13	0.0214876	20.3931	0.0337076	18420	0.01182
18321	18928	608	7.09536	0.01167	13	0.0213816	20.0954	0.0330516	18620	0.01182
18521	19128	608	7.09536	0.01167	13	0.0213816	20.0954	0.0330516	18828	0.01182
18726	19328	603	6.03	0.01	11	0.0182421	17.03	0.0282421	19028	0.01
18929	19528	600	4.998	0.00833	9	0.015	13.998	0.02333	19228	0.00818
19129	19728	600	6.498	0.01083	11	0.0183333	17.498	0.0291633	19428	0.01
19329	19928	600	6.498	0.01083	11	0.0183333	17.498	0.0291633	19628	0.01
19529	20134	606	8.07798	0.01333	14	0.0231023	22.078	0.0364323	19828	0.01273
19729	20334	606	6.90234	0.01139	12	0.019802	18.9023	0.031192	20034	0.01091
19929	20534	606	6.22968	0.01028	11	0.0181518	17.2297	0.0284318	20234	0.01
20135	20734	600	6.336	0.01056	11	0.0183333	17.336	0.0288933	20434	0.01
20335	20934	600	9	0.015	16	0.0266667	25	0.0416667	20634	0.01455
20535	21134	600	9.666	0.01611	17	0.0283333	26.666	0.0444433	20834	0.01545
20735	21334	600	10.002	0.01667	18	0.03	28.002	0.04667	21034	0.01636
20935	21543	609	8.62953	0.01417	15	0.0246305	23.6295	0.0388005	21234	0.01364
21135	21743	609	7.44198	0.01222	13	0.0213465	20.442	0.0335665	21434	0.01182
21335	21943	609	5.07297	0.00833	8	0.0131363	13.073	0.0214663	21643	0.00727
21544	22143	600	2.664	0.00444	4	0.00666667	6.664	0.0111067	21843	0.00364
21744	22343	600	5.166	0.00861	8	0.0133333	13.166	0.0219433	22043	0.00727
21944	22543	600	4.836	0.00806	8	0.0133333	12.836	0.0213933	22243	0.00727
22144	22743	600	7.002	0.01167	12	0.02	19.002	0.03167	22443	0.01091
22344	22943	600	3.834	0.00639	7	0.0116667	10.834	0.0180567	22643	0.00636
22544	23143	600	5.832	0.00972	11	0.0183333	16.832	0.0280533	22843	0.01
22744	23343	600	4.164	0.00694	8	0.0133333	12.164	0.0202733	23043	0.00727
22944	23543	600	5.502	0.00917	10	0.0166667	15.502	0.0258367	23243	0.00909
23144	23743	600	4.668	0.00778	8	0.0133333	12.668	0.0211133	23443	0.00727
23344	23943	600	4.998	0.00833	9	0.015	13.998	0.02333	23643	0.00818
23544	24143	600	3.666	0.00611	7	0.0116667	10.666	0.0177767	23843	0.00636
23744	24343	600	3.336	0.00556	6	0.01	9.336	0.01556	24043	0.00545
23944	24543	600	1.836	0.00306	3	0.005	4.836	0.00806	24243	0.00273
24144	24743	600	2.832	0.00472	5	0.00833333	7.832	0.0130533	24443	0.00455
24344	24946	603	3.015	0.005	6	0.00995025	9.015	0.0149502	24643	0.00545
24544	25154	611	5.26071	0.00861	10	0.0163666	15.2607	0.0249766	24846	0.00909
24744	25363	620	6.0264	0.00972	11	0.0177419	17.0264	0.0274619	25053	0.01
24947	25563	617	7.7125	0.0125	14	0.0226904	21.7125	0.0351904	25263	0.01273
25155	25763	609	7.95354	0.01306	14	0.0229885	21.9535	0.0360485	25463	0.01273
25364	25963	600	7.5	0.0125	13	0.0216667	20.5	0.0341667	25663	0.01182
25564	26163	600	5.334	0.00889	9	0.015	14.334	0.02389	25863	0.00818
25764	26363	600	2.832	0.00472	5	0.00833333	7.832	0.0130533	26063	0.00455
25964	26563	600	1.668	0.00278	3	0.005	4.668	0.00778	26263	0.00273
26164	26763	600	1.836	0.00306	3	0.005	4.836	0.00806	26463	0.00273
26364	26963	600	4.998	0.00833	9	0.015	13.998	0.02333	26663	0.00818
26564	27163	600	4.998	0.00833	9	0.015	13.998	0.02333	26863	0.00818
26764	27363	600	6.336	0.01056	11	0.0183333	17.336	0.0288933	27063	0.01
26964	27563	600	6.168	0.01028	11	0.0183333	17.168	0.0286133	27263	0.01
27164	27763	600	6.834	0.01139	12	0.02	18.834	0.03139	27463	0.01091
27364	27969	606	6.39936	0.01056	12	0.019802	18.3994	0.030362	27663	0.01091
27564	28169	606	7.74468	0.01278	14	0.0231023	21.7447	0.0358823	27863	0.01273
27764	28369	606	7.575	0.0125	14	0.0231023	21.575	0.0356023	28069	0.01273
27970	28569	600	8.502	0.01417	15	0.025	23.502	0.03917	28269	0.01364
28170	28775	606	7.91436	0.01306	13	0.0214521	20.9144	0.0345121	28469	0.01182
28370	28975	606	7.74468	0.01278	13	0.0214521	20.7447	0.0342321	28675	0.01182
28570	29175	606	6.06	0.01	10	0.0165017	16.06	0.0265017	28875	0.00909
28776	29375	600	4.998	0.00833	8	0.0133333	12.998	0.0216633	29075	0.00727
28976	29579	604	6.37824	0.01056	10	0.0165563	16.3782	0.0271163	29275	0.00909
29176	29786	611	9.67213	0.01583	15	0.0245499	24.6721	0.0403799	29479	0.01364
29376	29993	618	10.3021	0.01667	17	0.0275081	27.3021	0.0441781	29686	0.01545
29580	30242	663	18.2325	0.0275	29	0.0437406	47.2325	0.0712406	29886	0.02636
29787	30879	1093	33.096	0.03028	33	0.0301921	66.096	0.0604721	30126	0.03
29994	31094	1101	33.6466	0.03056	33	0.0299728	66.6466	0.0605328	30779	0.03
30243	31326	1084	29.5065	0.02722	30	0.0276753	59.5065	0.0548953	30994	0.02727
30880	31583	704	23.0771	0.03278	37	0.0525568	60.0771	0.0853368	31194	0.03364
31095	31791	697	19.5578	0.02806	32	0.045911	51.5578	0.073971	31483	0.02909
31327	33160	1834	99.843	0.05444	62	0.0338059	161.843	0.0882459	31683	0.05636
31584	33383	1800	78.498	0.04361	50	0.0277778	128.498	0.0713878	32131	0.04545
31792	33583	1792	90.6035	0.05056	57	0.031808	147.604	0.082368	33282	0.05182
33161	33802	642	11.9476	0.01861	20	0.0311526	31.9476	0.0497626	33483	0.01818
33384	34010	627	12.8911	0.02056	22	0.0350877	34.8911	0.0556477	33697	0.02
33584	34218	635	14.9924	0.02361	26	0.0409449	40.9924	0.0645549	33903	0.02364
33803	34612	810	20.9223	0.02583	28	0.0345679	48.9223	0.0603979	34110	0.02545
34011	34812	802	19.8254	0.02472	26	0.032419	45.8254	0.057139	34318	0.02364
34219	35019	801	11.7907	0.01472	15	0.0187266	26.7907	0.0334466	34712	0.01364
34613	35435	823	32.2369	0.03917	43	0.0522479	75.2369	0.0914179	34912	0.03909
34813	35860	1048	73.9469	0.07056	77	0.0734733	150.947	0.144033	35139	0.07
35020	36464	1445	126.437	0.0875	96	0.066436	222.438	0.153936	35736	0.08727
35436	36670	1235	74.7916	0.06056	66	0.0534413	140.792	0.114001	36026	0.06
35861	36896	1036	33.67	0.0325	36	0.034749	69.67	0.067249	36570	0.03273
36465	37204	740	16.4428	0.02222	24	0.0324324	40.4428	0.0546524	36786	0.02182
36671	37404	734	17.5353	0.02389	26	0.0354223	43.5353	0.0593123	37101	0.02364
36897	37609	713	19.0157	0.02667	29	0.0406732	48.0157	0.0673432	37304	0.02636
37205	37819	615	15.8854	0.02583	28	0.0455285	43.8854	0.0713585	37509	0.02545
37405	38034	630	17.325	0.0275	29	0.0460317	46.325	0.0735317	37709	0.02636
37610	38234	625	15.275	0.02444	26	0.0416	41.275	0.06604	37920	0.02364
37820	38434	615	15.2028	0.02472	27	0.0439024	42.2028	0.0686224	38134	0.02455
38035	38634	600	12.168	0.02028	23	0.0383333	35.168	0.0586133	38334	0.02091
38235	38834	600	10.002	0.01667	19	0.0316667	29.002	0.0483367	38534	0.01727
38435	39034	600	6.834	0.01139	13	0.0216667	19.834	0.0330567	38734	0.01182
38635	39234	600	4.836	0.00806	9	0.015	13.836	0.02306	38934	0.00818
38835	39434	600	2.664	0.00444	5	0.00833333	7.664	0.0127733	39134	0.00455
39035	39634	600	4.002	0.00667	7	0.0116667	11.002	0.0183367	39334	0.00636
39235	39834	600	5.664	0.00944	10	0.0166667	15.664	0.0261067	39534	0.00909
39435	40034	600	6.336	0.01056	11	0.0183333	17.336	0.0288933	39734	0.01
39635	40234	600	7.668	0.01278	14	0.0233333	21.668	0.0361133	39934	0.01273
39835	40434	600	8.832	0.01472	17	0.0283333	25.832	0.0430533	40134	0.01545
40035	40634	600	10.5	0.0175	20	0.0333333	30.5	0.0508333	40334	0.01818
40235	40835	601	14.8567	0.02472	27	0.0449251	41.8567	0.0696451	40534	0.02455
40435	41040	606	12.9623	0.02139	23	0.0379538	35.9623	0.0593438	40735	0.02091
40635	41240	606	10.2656	0.01694	18	0.029703	28.2656	0.046643	40935	0.01636
40836	41457	622	6.04584	0.00972	10	0.0160772	16.0458	0.0257972	41140	0.00909
41041	41668	628	6.97708	0.01111	11	0.0175159	17.9771	0.0286259	41357	0.01
41241	41869	629	7.34043	0.01167	12	0.0190779	19.3404	0.0307479	41561	0.01091
41458	42085	628	5.92832	0.00944	10	0.0159236	15.9283	0.0253636	41769	0.00909
41669	42285	617	5.99724	0.00972	11	0.0178282	16.9972	0.0275482	41985	0.01
41870	42509	640	7.4688	0.01167	13	0.0203125	20.4688	0.0319825	42185	0.01182
42086	42709	624	6.41472	0.01028	12	0.0192308	18.4147	0.0295108	42385	0.01091
42286	42909	624	3.81264	0.00611	7	0.0112179	10.8126	0.0173279	42609	0.00636
42510	43109	600	3.168	0.00528	6	0.01	9.168	0.01528	42809	0.00545
42710	43309	600	3.336	0.00556	6	0.01	9.336	0.01556	43009	0.00545
42910	43509	600	4.998	0.00833	9	0.015	13.998	0.02333	43209	0.00818
43110	43709	600	5.166	0.00861	9	0.015	14.166	0.02361	43409	0.00818
43310	43910	601	7.34422	0.01222	13	0.0216306	20.3442	0.0338506	43609	0.01182
43510	44110	601	9.015	0.015	16	0.0266223	25.015	0.0416223	43809	0.01455
43710	44310	601	12.6871	0.02111	23	0.0382696	35.6871	0.0593796	44010	0.02091
43911	44510	600	9.834	0.01639	18	0.03	27.834	0.04639	44210	0.01636
44111	44710	600	12.498	0.02083	24	0.04	36.498	0.06083	44410	0.02182
44311	44910	600	9.168	0.01528	18	0.03	27.168	0.04528	44610	0.01636
44511	45110	600	11.166	0.01861	22	0.0366667	33.166	0.0552767	44810	0.02
44711	45310	600	11.664	0.01944	23	0.0383333	34.664	0.0577733	45010	0.02091
44911	45510	600	10.836	0.01806	21	0.035	31.836	0.05306	45210	0.01909
45111	45710	600	7.836	0.01306	15	0.025	22.836	0.03806	45410	0.01364
45311	45910	600	3.834	0.00639	7	0.0116667	10.834	0.0180567	45610	0.00636
45511	46110	600	3	0.005	6	0.01	9	0.015	45810	0.00545
45711	46310	600	4.5	0.0075	9	0.015	13.5	0.0225	46010	0.00818
45911	46510	600	2.664	0.00444	5	0.00833333	7.664	0.0127733	46210	0.00455
46111	46710	600	2.664	0.00444	5	0.00833333	7.664	0.0127733	46410	0.00455
46311	46910	600	2.502	0.00417	4	0.00666667	6.502	0.0108367	46610	0.00364
46511	47110	600	4.332	0.00722	7	0.0116667	11.332	0.0188867	46810	0.00636
46711	47507	797	9.51618	0.01194	12	0.0150565	21.5162	0.0269965	47010	0.01091
46911	47708	798	13.0792	0.01639	17	0.0213033	30.0792	0.0376933	47407	0.01545
47111	47975	865	12.975	0.015	16	0.0184971	28.975	0.0334971	47607	0.01455
47508	48177	670	11.9126	0.01778	18	0.0268657	29.9126	0.0446457	47808	0.01636
47709	48377	669	10.7776	0.01611	16	0.0239163	26.7776	0.0400263	48075	0.01455
47976	48578	603	9.045	0.015	15	0.0248756	24.045	0.0398756	48277	0.01364
48178	48778	601	4.00867	0.00667	7	0.0116473	11.0087	0.0183173	48477	0.00636
48378	48978	601	2.66844	0.00444	5	0.00831947	7.66844	0.0127595	48678	0.00455
48579	49178	600	3.168	0.00528	6	0.01	9.168	0.01528	48878	0.00545
48779	49378	600	4.332	0.00722	8	0.0133333	12.332	0.0205533	49078	0.00727
48979	49580	602	4.85212	0.00806	9	0.0149502	13.8521	0.0230102	49278	0.00818
49179	49780	602	5.68288	0.00944	10	0.0166113	15.6829	0.0260513	49480	0.00909
49379	50034	656	10.2074	0.01556	16	0.0243902	26.2074	0.0399502	49680	0.01455
49581	50239	659	14.643	0.02222	23	0.0349014	37.643	0.0571214	49926	0.02091
49781	50446	666	13.8728	0.02083	22	0.033033	35.8728	0.053863	50134	0.02
50035	50656	622	11.5754	0.01861	20	0.0321543	31.5754	0.0507643	50339	0.01818
50240	50856	617	9.255	0.015	16	0.0259319	25.255	0.0409319	50555	0.01455
50447	51056	610	7.625	0.0125	13	0.0213115	20.625	0.0338115	50756	0.01182
50657	51258	602	6.02	0.01	10	0.0166113	16.02	0.0266113	50956	0.00909
50857	51490	634	10.2137	0.01611	17	0.0268139	27.2137	0.0429239	51156	0.01545
51057	51690	634	12.5025	0.01972	21	0.033123	33.5025	0.052843	51376	0.01909
51259	51910	652	14.4874	0.02222	24	0.0368098	38.4874	0.0590298	51590	0.02182
51491	52545	1055	22.5664	0.02139	23	0.0218009	45.5665	0.0431909	51797	0.02091
51691	52748	1058	24.6831	0.02333	25	0.0236295	49.6831	0.0469595	52445	0.02273
51911	52953	1043	19.1182	0.01833	20	0.0191755	39.1182	0.0375055	52648	0.01818
52546	53153	608	6.42048	0.01056	12	0.0197368	18.4205	0.0302968	52853	0.01091
52749	53353	605	9.91595	0.01639	18	0.0297521	27.9159	0.0461421	53053	0.01636
52954	53558	605	11.9306	0.01972	22	0.0363636	33.9306	0.0560836	53253	0.02
53154	53765	612	13.0907	0.02139	24	0.0392157	37.0907	0.0606057	53458	0.02182
53354	53965	612	6.79932	0.01111	13	0.0212418	19.7993	0.0323518	53665	0.01182
53559	54166	608	9.29024	0.01528	17	0.0279605	26.2902	0.0432405	53865	0.01545
53766	54371	606	8.41734	0.01389	15	0.0247525	23.4173	0.0386425	54065	0.01364
53966	54582	617	11.143	0.01806	20	0.0324149	31.143	0.0504749	54271	0.01818
54167	54782	616	8.89504	0.01444	16	0.025974	24.895	0.040414	54471	0.01455
54372	55180	809	15.727	0.01944	21	0.025958	36.727	0.045398	54682	0.01909
54583	56796	2214	44.8999	0.02028	22	0.00993677	66.8999	0.0302168	55080	0.02
54783	57153	2371	46.0922	0.01944	21	0.00885702	67.0922	0.028297	55287	0.01909
55181	57376	2196	39.0449	0.01778	19	0.00865209	58.0449	0.0264321	57053	0.01727
56797	57576	780	9.1026	0.01167	12	0.0153846	21.1026	0.0270546	57258	0.01091
57154	57776	623	7.43862	0.01194	12	0.0192616	19.4386	0.0312016	57476	0.01091
57377	57976	600	2.502	0.00417	4	0.00666667	6.502	0.0108367	57676	0.00364
57577	58176	600	6.336	0.01056	11	0.0183333	17.336	0.0288933	57876	0.01
57777	58377	601	4.84406	0.00806	9	0.014975	13.8441	0.023035	58076	0.00818
57977	58584	608	7.94048	0.01306	14	0.0230263	21.9405	0.0360863	58277	0.01273
58177	58784	608	5.23488	0.00861	9	0.0148026	14.2349	0.0234126	58477	0.00818
58378	58984	607	6.57381	0.01083	11	0.0181219	17.5738	0.0289519	58684	0.01
58585	59184	600	3.498	0.00583	6	0.01	9.498	0.01583	58884	0.00545
58785	59384	600	3	0.005	5	0.00833333	8	0.0133333	59084	0.00455
58985	59592	608	1.17952	0.00194	2	0.00328947	3.17952	0.00522947	59284	0.00182
59185	59792	608	2.19488	0.00361	4	0.00657895	6.19488	0.0101889	59492	0.00364
59385	59992	608	2.02464	0.00333	4	0.00657895	6.02464	0.00990895	59692	0.00364
59593	60192	600	4.332	0.00722	8	0.0133333	12.332	0.0205533	59892	0.00727
59793	60392	600	3.834	0.00639	7	0.0116667	10.834	0.0180567	60092	0.00636
59993	60597	605	6.3888	0.01056	12	0.0198347	18.3888	0.0303947	60292	0.01091
60193	60811	619	10.1454	0.01639	17	0.0274637	27.1454	0.0438537	60497	0.01545
60393	61039	647	13.6582	0.02111	21	0.0324575	34.6582	0.0535675	60697	0.01909
60598	61327	730	25.3456	0.03472	36	0.0493151	61.3456	0.0840351	60932	0.03273
60812	61635	824	46.4654	0.05639	62	0.0752427	108.465	0.131633	61166	0.05636
61040	61844	805	44.0496	0.05472	61	0.0757764	105.05	0.130496	61517	0.05545
61328	62044	717	26.6867	0.03722	41	0.0571827	67.6867	0.0944027	61743	0.03727
61636	62244	609	3.55047	0.00583	6	0.00985222	9.55047	0.0156822	61944	0.00545
61845	62444	600	2.502	0.00417	4	0.00666667	6.502	0.0108367	62144	0.00364
62045	62644	600	2.334	0.00389	4	0.00666667	6.334	0.0105567	62344	0.00364
62245	62844	600	1.836	0.00306	3	0.005	4.836	0.00806	62544	0.00273
62445	63044	600	1.164	0.00194	2	0.00333333	3.164	0.00527333	62744	0.00182
62645	63244	600	1.164	0.00194	2	0.00333333	3.164	0.00527333	62944	0.00182
62845	63453	609	4.73802	0.00778	8	0.0131363	12.738	0.0209163	63144	0.00727
63045	63698	654	5.99718	0.00917	10	0.0152905	15.9972	0.0244605	63344	0.00909
63245	63915	671	8.3875	0.0125	14	0.0208644	22.3875	0.0333644	63598	0.01273
63454	64147	694	8.09898	0.01167	13	0.018732	21.099	0.030402	63799	0.01182
63699	64347	649	8.83289	0.01361	14	0.0215716	22.8329	0.0351816	64015	0.01273
63916	64547	632	10.0046	0.01583	16	0.0253165	26.0046	0.0411465	64247	0.01455
64148	64762	615	9.5694	0.01556	16	0.0260163	25.5694	0.0415763	64447	0.01455
64348	65016	669	16.9123	0.02528	26	0.038864	42.9123	0.064144	64647	0.02364
64548	65222	675	17.064	0.02528	26	0.0385185	43.064	0.0637985	64916	0.02364
64763	65422	660	13.5696	0.02056	21	0.0318182	34.5696	0.0523782	65122	0.01909
65017	65622	606	5.89032	0.00972	11	0.0181518	16.8903	0.0278718	65322	0.01
65223	65827	605	7.2237	0.01194	14	0.0231405	21.2237	0.0350805	65522	0.01273
65423	66043	621	11.7307	0.01889	22	0.0354267	33.7307	0.0543167	65727	0.02
65623	66297	675	15.1875	0.0225	26	0.0385185	41.1875	0.0610185	65940	0.02364
65828	66523	696	17.9777	0.02583	30	0.0431034	47.9777	0.0689334	66168	0.02727
66044	66724	681	15.3225	0.0225	26	0.0381791	41.3225	0.0606791	66423	0.02364
66298	66924	627	13.7564	0.02194	25	0.0398724	38.7564	0.0618124	66624	0.02273
66524	67128	605	9.91595	0.01639	18	0.0297521	27.9159	0.0461421	66824	0.01636
66725	67328	604	9.39824	0.01556	17	0.0281457	26.3982	0.0437057	67028	0.01545
66925	67528	604	8.22044	0.01361	15	0.0248344	23.2204	0.0384444	67228	0.01364
67129	67728	600	6.834	0.01139	12	0.02	18.834	0.03139	67428	0.01091
67329	68111	783	17.179	0.02194	23	0.0293742	40.179	0.0513142	67628	0.02091
67529	68330	802	19.1598	0.02389	25	0.0311721	44.1598	0.0550621	67829	0.02273
67729	69105	1377	69.2356	0.05028	57	0.0413943	126.236	0.0916743	68230	0.05182
68112	69437	1326	55.9837	0.04222	49	0.0369532	104.984	0.0791732	68430	0.04455
68331	69637	1307	55.5475	0.0425	50	0.0382555	105.548	0.0807555	69327	0.04545
69106	69837	732	10.3724	0.01417	16	0.0218579	26.3724	0.0360279	69537	0.01455
69438	70037	600	6.336	0.01056	12	0.02	18.336	0.03056	69737	0.01091
69638	70237	600	4.5	0.0075	8	0.0133333	12.5	0.0208333	69937	0.00727
69838	70437	600	5.334	0.00889	10	0.0166667	15.334	0.0255567	70137	0.00909
70038	70637	600	7.164	0.01194	13	0.0216667	20.164	0.0336067	70337	0.01182
70238	70846	609	7.95354	0.01306	14	0.0229885	21.9535	0.0360485	70537	0.01273
70438	71047	610	11.5229	0.01889	20	0.0327869	31.5229	0.0516769	70737	0.01818
70638	71249	612	12.748	0.02083	22	0.0359477	34.748	0.0567777	70947	0.02
70847	71531	685	14.2686	0.02083	22	0.0321168	36.2686	0.0529468	71149	0.02
71048	71748	701	17.7213	0.02528	25	0.0356633	42.7213	0.0609433	71431	0.02273
71250	71948	699	17.8664	0.02556	25	0.0357654	42.8664	0.0613254	71631	0.02273
71532	72160	629	14.3286	0.02278	22	0.0349762	36.3286	0.0577562	71848	0.02
71749	72360	612	6.46272	0.01056	11	0.0179739	17.4627	0.0285339	72060	0.01
71949	72560	612	2.71728	0.00444	5	0.00816993	7.71728	0.0126099	72260	0.00455
72161	72769	609	7.10703	0.01167	13	0.0213465	20.107	0.0330165	72460	0.01182
72361	72990	630	9.2736	0.01472	16	0.0253968	25.2736	0.0401168	72668	0.01455
72561	73276	716	13.5252	0.01889	20	0.027933	33.5252	0.046823	72883	0.01818
72770	73477	708	9.04824	0.01278	13	0.0183616	22.0482	0.0311416	73176	0.01182
72991	73696	706	10.3923	0.01472	16	0.0226629	26.3923	0.0373829	73376	0.01455
73277	73896	620	8.4382	0.01361	15	0.0241935	23.4382	0.0378035	73577	0.01364
73478	74099	622	12.6142	0.02028	23	0.0369775	35.6142	0.0572575	73796	0.02091
73697	74306	610	11.8584	0.01944	21	0.0344262	32.8584	0.0538662	73999	0.01909
73897	74704	808	44.6662	0.05528	62	0.0767327	106.666	0.132013	74206	0.05636
74100	75154	1055	75.3164	0.07139	79	0.0748815	154.316	0.146272	74440	0.07182
74307	75510	1204	110.696	0.09194	102	0.0847176	212.696	0.176658	74892	0.09273
74705	75710	1006	55.6117	0.05528	60	0.0596421	115.612	0.114922	75391	0.05455
75155	75938	784	26.1307	0.03333	36	0.0459184	62.1307	0.0792484	75610	0.03273
75511	76177	667	10.1918	0.01528	16	0.023988	26.1918	0.039268	75818	0.01455
75711	76377	667	10.7454	0.01611	17	0.0254873	27.7454	0.0415973	76074	0.01545
75939	76794	856	15.9302	0.01861	20	0.0233645	35.9302	0.0419745	76277	0.01818
76178	76994	817	9.98374	0.01222	13	0.0159119	22.9837	0.0281319	76479	0.01182
76378	77194	817	8.84811	0.01083	12	0.0146879	20.8481	0.0255179	76894	0.01091
76795	77401	607	9.94873	0.01639	19	0.0313015	28.9487	0.0476915	77094	0.01727
76995	77601	607	13.3176	0.02194	25	0.0411862	38.3176	0.0631262	77300	0.02273
77195	77801	607	15.005	0.02472	28	0.0461285	43.005	0.0708485	77501	0.02545
77402	78003	602	11.3718	0.01889	21	0.0348837	32.3718	0.0537737	77701	0.01909
77602	78229	628	8.89876	0.01417	16	0.0254777	24.8988	0.0396477	77901	0.01455
77802	78430	629	8.56069	0.01361	15	0.0238474	23.5607	0.0374574	78122	0.01364
78004	78632	629	6.46612	0.01028	11	0.0174881	17.4661	0.0277681	78330	0.01
78230	78862	633	10.5521	0.01667	18	0.028436	28.5521	0.045106	78532	0.01636
78431	79062	632	14.397	0.02278	25	0.039557	39.397	0.062337	78746	0.02273
78633	79262	630	15.75	0.025	27	0.0428571	42.75	0.0678571	78962	0.02455
78863	79491	629	15.0268	0.02389	25	0.0397456	40.0268	0.0636356	79162	0.02273
79063	79695	633	11.9574	0.01889	19	0.0300158	30.9574	0.0489058	79363	0.01727
79263	79929	667	11.6725	0.0175	18	0.0269865	29.6725	0.0444865	79595	0.01636
79492	80134	643	9.82504	0.01528	16	0.0248834	25.825	0.0401634	79825	0.01455
79696	80389	694	11.9507	0.01722	19	0.0273775	30.9507	0.0445975	80029	0.01727
79930	80594	665	16.9974	0.02556	28	0.0421053	44.9974	0.0676653	80234	0.02545
80135	80892	758	49.6945	0.06556	73	0.0963061	122.694	0.161866	80489	0.06636
80390	81148	759	62.83	0.08278	93	0.12253	155.83	0.20531	80741	0.08455
80595	81355	761	58.3459	0.07667	86	0.113009	144.346	0.189679	81048	0.07818
80893	81555	663	24.3122	0.03667	41	0.0618401	65.3122	0.0985101	81249	0.03727
81149	82152	1004	42.9511	0.04278	44	0.0438247	86.9511	0.0866047	81455	0.04
81356	82403	1048	43.6702	0.04167	43	0.0410305	86.6702	0.0827005	81817	0.03909
81575	82609	1035	44.2773	0.04278	44	0.0425121	88.2773	0.0852921	82303	0.04
82153	82809	657	8.94177	0.01361	14	0.021309	22.9418	0.034919	82503	0.01273
82404	83009	606	6.39936	0.01056	11	0.0181518	17.3994	0.0287118	82709	0.01
82610	83209	600	3.168	0.00528	6	0.01	9.168	0.01528	82909	0.00545
82810	83409	600	2.664	0.00444	5	0.00833333	7.664	0.0127733	83109	0.00455
83010	83609	600	2.334	0.00389	4	0.00666667	6.334	0.0105567	83309	0.00364
83210	83809	600	3.168	0.00528	5	0.00833333	8.168	0.0136133	83509	0.00455
83410	84009	600	3	0.005	5	0.00833333	8	0.0133333	83709	0.00455
83610	84209	600	4.836	0.00806	8	0.0133333	12.836	0.0213933	83909	0.00727
83810	84858	1049	23.0151	0.02194	23	0.0219256	46.0151	0.0438656	84109	0.02091
84010	85060	1051	25.4027	0.02417	25	0.0237869	50.4027	0.0479569	84744	0.02273
84210	85260	1051	26.275	0.025	26	0.0247383	52.275	0.0497383	84958	0.02364
84859	85460	602	6.85678	0.01139	12	0.0199336	18.8568	0.0313236	85160	0.01091
85061	85667	607	7.08369	0.01167	13	0.0214168	20.0837	0.0330868	85360	0.01182
85261	85879	619	6.70377	0.01083	13	0.0210016	19.7038	0.0318316	85566	0.01182
85461	86080	620	7.4028	0.01194	13	0.0209677	20.4028	0.0329077	85767	0.01182
85668	86286	619	8.93836	0.01444	14	0.0226171	22.9384	0.0370571	85980	0.01273
85880	86486	607	10.1187	0.01667	16	0.0263591	26.1187	0.0430291	86186	0.01455
86081	86686	606	9.59298	0.01583	16	0.0264026	25.593	0.0422326	86386	0.01455
86287	86886	600	7.002	0.01167	13	0.0216667	20.002	0.0333367	86586	0.01182
86487	87086	600	5.334	0.00889	10	0.0166667	15.334	0.0255567	86786	0.00909
86687	87286	600	6.498	0.01083	12	0.02	18.498	0.03083	86986	0.01091
86887	87486	600	8.832	0.01472	16	0.0266667	24.832	0.0413867	87186	0.01455
87087	87725	639	15.0868	0.02361	25	0.0391236	40.0868	0.0627336	87386	0.02273
87287	87925	639	12.78	0.02	21	0.0328638	33.78	0.0528638	87613	0.01909
87487	88125	639	13.8471	0.02167	23	0.0359937	36.8471	0.0576637	87825	0.02091
87726	88325	600	7.332	0.01222	13	0.0216667	20.332	0.0338867	88025	0.01182
87926	88525	600	7.668	0.01278	14	0.0233333	21.668	0.0361133	88225	0.01273
88126	88725	600	3.834	0.00639	7	0.0116667	10.834	0.0180567	88425	0.00636
88326	88937	612	7.82136	0.01278	14	0.0228758	21.8214	0.0356558	88625	0.01273
88526	89137	612	8.32932	0.01361	14	0.0228758	22.3293	0.0364858	88826	0.01273
88726	89337	612	10.71	0.0175	18	0.0294118	28.71	0.0469118	89037	0.01636
88938	89537	600	8.166	0.01361	14	0.0233333	22.166	0.0369433	89237	0.01273
89138	89737	600	7.836	0.01306	14	0.0233333	21.836	0.0363933	89437	0.01273
89338	89937	600	7.668	0.01278	14	0.0233333	21.668	0.0361133	89637	0.01273
89538	90137	600	6	0.01	11	0.0183333	17	0.0283333	89837	0.01
89738	90337	600	4.998	0.00833	9	0.015	13.998	0.02333	90037	0.00818
89938	90540	603	4.35366	0.00722	8	0.013267	12.3537	0.020487	90237	0.00727
90138	90742	605	5.03965	0.00833	9	0.014876	14.0396	0.023206	90437	0.00818
90338	90951	614	7.33116	0.01194	13	0.0211726	20.3312	0.0331126	90642	0.01182
90541	91190	650	8.125	0.0125	13	0.02	21.125	0.0325	90851	0.01182
90743	91390	648	10.8022	0.01667	17	0.0262346	27.8022	0.0429046	91051	0.01545
90952	91590	639	9.22716	0.01444	15	0.0234742	24.2272	0.0379142	91290	0.01364
91191	91889	699	16.3077	0.02333	25	0.0357654	41.3077	0.0590954	91490	0.02273
91391	92292	902	35.8274	0.03972	45	0.0498891	80.8274	0.0896091	91692	0.04091
91591	92500	910	39.9399	0.04389	49	0.0538462	88.9399	0.0977362	92045	0.04455
91890	92708	819	27.7559	0.03389	38	0.046398	65.7559	0.080288	92400	0.03455
92293	92908	616	9.06752	0.01472	16	0.025974	25.0675	0.040694	92600	0.01455
92501	93108	608	6.75488	0.01111	12	0.0197368	18.7549	0.0308468	92808	0.01091
92709	93308	600	6	0.01	11	0.0183333	17	0.0283333	93008	0.01
92909	93549	641	11.929	0.01861	20	0.0312012	31.929	0.0498112	93208	0.01818
93109	93749	641	11.5765	0.01806	20	0.0312012	31.5765	0.0492612	93415	0.01818
93309	94045	737	19.0367	0.02583	28	0.0379919	47.0367	0.0638219	93649	0.02545
93550	94543	994	25.4066	0.02556	28	0.028169	53.4066	0.053729	93874	0.02545
93750	94755	1006	33.53	0.03333	36	0.0357853	69.53	0.0691153	94413	0.03273
94046	94955	910	24.7702	0.02722	30	0.032967	54.7702	0.060187	94648	0.02727
94544	95204	661	10.1001	0.01528	17	0.0257186	27.1001	0.0409986	94855	0.01545
94756	95404	649	5.58789	0.00861	10	0.0154083	15.5879	0.0240183	95104	0.00909
94956	95604	649	6.67172	0.01028	11	0.0169492	17.6717	0.0272292	95304	0.01
95205	95834	630	13.4757	0.02139	23	0.0365079	36.4757	0.0578979	95504	0.02091
95405	96034	630	18.0243	0.02861	30	0.047619	48.0243	0.076229	95704	0.02727
95605	96234	630	19.4229	0.03083	33	0.052381	52.4229	0.083211	95934	0.03
95835	96469	635	16.0528	0.02528	27	0.0425197	43.0528	0.0677997	96134	0.02455
96035	96669	635	9.7028	0.01528	17	0.0267717	26.7028	0.0420517	96334	0.01545
96235	96871	637	5.66293	0.00889	10	0.0156986	15.6629	0.0245886	96569	0.00909
96470	97071	602	3.01	0.005	6	0.00996678	9.01	0.0149668	96769	0.00545
96670	97271	602	3.17856	0.00528	6	0.00996678	9.17856	0.0152468	96971	0.00545
96872	97471	600	3.168	0.00528	6	0.01	9.168	0.01528	97171	0.00545
97072	97671	600	1.164	0.00194	2	0.00333333	3.164	0.00527333	97371	0.00182
97272	97871	600	1.002	0.00167	2	0.00333333	3.002	0.00500333	97571	0.00182
97472	98071	600	1.002	0.00167	2	0.00333333	3.002	0.00500333	97771	0.00182
97672	98271	600	1.002	0.00167	2	0.00333333	3.002	0.00500333	97971	0.00182
97872	98471	600	1.998	0.00333	4	0.00666667	5.998	0.00999667	98171	0.00364
98072	98671	600	1.5	0.0025	3	0.005	4.5	0.0075	98371	0.00273
98272	98871	600	4.002	0.00667	7	0.0116667	11.002	0.0183367	98571	0.00636
98472	99089	618	3.60294	0.00583	6	0.00970874	9.60294	0.0155387	98771	0.00545
98672	99289	618	5.83392	0.00944	10	0.0161812	15.8339	0.0256212	98982	0.00909
98872	99489	618	4.98108	0.00806	9	0.0145631	13.9811	0.0226231	99189	0.00818
99090	99689	600	4.836	0.00806	9	0.015	13.836	0.02306	99389	0.00818
99290	99889	600	3.834	0.00639	7	0.0116667	10.834	0.0180567	99589	0.00636
99490	100089	600	2.166	0.00361	4	0.00666667	6.166	0.0102767	99789	0.00364
99690	100289	600	1.164	0.00194	2	0.00333333	3.164	0.00527333	99989	0.00182
99890	100549	660	0.5478	0.00083	1	0.00151515	1.5478	0.00234515	100189	0.00091
100090	100749	660	0.5478	0.00083	1	0.00151515	1.5478	0.00234515	100389	0.00091
100290	100949	660	1.65	0.0025	3	0.00454545	4.65	0.00704545	100649	0.00273
100550	101293	744	1.86	0.0025	3	0.00403226	4.86	0.00653226	100849	0.00273
100750	101493	744	2.47752	0.00333	4	0.00537634	6.47752	0.00870634	101049	0.00364
100950	101693	744	1.24248	0.00167	2	0.00268817	3.24248	0.00435817	101393	0.00182
101294	101893	600	0.498	0.00083	1	0.00166667	1.498	0.00249667	101593	0.00091
101494	102093	600	0	0	0	0	0	0	101793	0
101694	102293	600	0.498	0.00083	1	0.00166667	1.498	0.00249667	101993	0.00091
101894	102502	609	1.69302	0.00278	3	0.00492611	4.69302	0.00770611	102193	0.00273
102094	102702	609	1.69302	0.00278	3	0.00492611	4.69302	0.00770611	102393	0.00273
102294	102902	609	1.69302	0.00278	3	0.00492611	4.69302	0.00770611	102602	0.00273
102503	103111	609	1.86354	0.00306	3	0.00492611	4.86354	0.00798611	102802	0.00273
102703	103311	609	2.87448	0.00472	5	0.00821018	7.87448	0.0129302	103011	0.00455
102903	103511	609	2.87448	0.00472	5	0.00821018	7.87448	0.0129302	103211	0.00455
103112	103717	606	2.69064	0.00444	5	0.00825083	7.69064	0.0126908	103411	0.00455
103312	103917	606	2.18766	0.00361	4	0.00660066	6.18766	0.0102107	103617	0.00364
103512	104117	606	2.69064	0.00444	5	0.00825083	7.69064	0.0126908	103817	0.00455
103718	104344	627	5.74959	0.00917	10	0.015949	15.7496	0.025119	104017	0.00909
103918	104544	627	5.22291	0.00833	9	0.0143541	14.2229	0.0226841	104244	0.00818
104118	104744	627	4.7025	0.0075	8	0.0127592	12.7025	0.0202592	104444	0.00727
104345	104944	600	1.164	0.00194	2	0.00333333	3.164	0.00527333	104644	0.00182
104545	105144	600	1.668	0.00278	3	0.005	4.668	0.00778	104844	0.00273
104745	105344	600	3.498	0.00583	6	0.01	9.498	0.01583	105044	0.00545
104945	105544	600	3.498	0.00583	6	0.01	9.498	0.01583	105244	0.00545
105145	105744	600	3	0.005	5	0.00833333	8	0.0133333	105444	0.00455
105345	105944	600	1.836	0.00306	3	0.005	4.836	0.00806	105644	0.00273
105545	106144	600	4.002	0.00667	7	0.0116667	11.002	0.0183367	105844	0.00636
105745	107060	1316	16.45	0.0125	14	0.0106383	30.45	0.0231383	106044	0.01273
105945	107260	1316	15.3577	0.01167	13	0.00987842	28.3577	0.0215484	106277	0.01182
106145	107472	1328	11.8059	0.00889	10	0.00753012	21.8059	0.0164201	107160	0.00909
107061	107672	612	2.38068	0.00389	4	0.00653595	6.38068	0.0104259	107372	0.00364
107261	107872	612	2.71728	0.00444	5	0.00816993	7.71728	0.0126099	107572	0.00455
107473	108072	600	2.166	0.00361	4	0.00666667	6.166	0.0102767	107772	0.00364
107673	109006	1334	6.29648	0.00472	5	0.00374813	11.2965	0.00846813	107972	0.00455
107873	109206	1334	7.41704	0.00556	6	0.00449775	13.417	0.0100578	108901	0.00545
108073	109424	1352	7.51712	0.00556	6	0.00443787	13.5171	0.00999787	109106	0.00545
109007	109624	618	3.43608	0.00556	6	0.00970874	9.43608	0.0152687	109306	0.00545
109207	109836	630	3.15	0.005	5	0.00793651	8.15	0.0129365	109524	0.00455
109425	110036	612	4.59	0.0075	8	0.0130719	12.59	0.0205719	109724	0.00727
109625	110272	648	4.67856	0.00722	8	0.0123457	12.6786	0.0195657	109936	0.00727
109837	110472	636	3.35808	0.00528	6	0.00943396	9.35808	0.014714	110136	0.00545
110037	110672	636	2.82384	0.00444	5	0.00786164	7.82384	0.0123016	110372	0.00455
110273	110872	600	2.664	0.00444	5	0.00833333	7.664	0.0127733	110572	0.00455
110473	111072	600	5.166	0.00861	10	0.0166667	15.166	0.0252767	110772	0.00909
110673	111272	600	6.498	0.01083	13	0.0216667	19.498	0.0324967	110972	0.01182
110873	111472	600	6	0.01	12	0.02	18	0.03	111172	0.01091
111073	111672	600	4.164	0.00694	8	0.0133333	12.164	0.0202733	111372	0.00727
111273	111872	600	1.164	0.00194	2	0.00333333	3.164	0.00527333	111572	0.00182
111473	112076	604	4.69912	0.00778	8	0.013245	12.6991	0.021025	111772	0.00727
111673	112276	604	6.37824	0.01056	11	0.0182119	17.3782	0.0287719	111972	0.01
111873	112476	604	7.71912	0.01278	13	0.0215232	20.7191	0.0343032	112176	0.01182
112077	113149	1073	13.1121	0.01222	13	0.0121156	26.1121	0.0243356	112376	0.01182
112277	113354	1078	8.97974	0.00833	9	0.00834879	17.9797	0.0166788	112576	0.00818
112477	113560	1084	7.52296	0.00694	8	0.00738007	15.523	0.0143201	113249	0.00727
113150	113763	614	1.535	0.0025	3	0.00488599	4.535	0.00738599	113454	0.00273
113355	113963	609	2.02797	0.00333	4	0.00656814	6.02797	0.00989814	113660	0.00364
113561	114163	603	2.17683	0.00361	4	0.0066335	6.17683	0.0102435	113863	0.00364
113764	114363	600	3	0.005	5	0.00833333	8	0.0133333	114063	0.00455
113964	114563	600	2.502	0.00417	4	0.00666667	6.502	0.0108367	114263	0.00364
114164	114763	600	1.836	0.00306	3	0.005	4.836	0.00806	114463	0.00273
114364	114963	600	1.164	0.00194	2	0.00333333	3.164	0.00527333	114663	0.00182
114564	115163	600	1.668	0.00278	3	0.005	4.668	0.00778	114863	0.00273
114764	115363	600	1.668	0.00278	3	0.005	4.668	0.00778	115063	0.00273
114964	115563	600	0.498	0.00083	1	0.00166667	1.498	0.00249667	115263	0.00091
115164	115763	600	0	0	0	0	0	0	115463	0
115364	115963	600	0	0	0	0	0	0	115663	0
115564	116163	600	1.164	0.00194	2	0.00333333	3.164	0.00527333	115863	0.00182
115764	116363	600	1.164	0.00194	2	0.00333333	3.164	0.00527333	116063	0.00182
115964	116567	604	3.02	0.005	5	0.00827815	8.02	0.0132781	116263	0.00455
116164	116768	605	2.35345	0.00389	4	0.00661157	6.35345	0.0105016	116467	0.00364
116364	116972	609	3.89151	0.00639	7	0.0114943	10.8915	0.0178843	116668	0.00636
116568	117172	605	2.01465	0.00333	4	0.00661157	6.01465	0.00994157	116868	0.00364
116769	117372	604	1.51	0.0025	3	0.00496689	4.51	0.00746689	117072	0.00273
116973	117586	614	0	0	0	0	0	0	117272	0
117173	117786	614	0.50962	0.00083	1	0.00162866	1.50962	0.00245866	117472	0.00091
117373	117986	614	0.50962	0.00083	1	0.00162866	1.50962	0.00245866	117686	0.00091
117587	118186	600	2.832	0.00472	5	0.00833333	7.832	0.0130533	117886	0.00455
117787	118386	600	2.334	0.00389	4	0.00666667	6.334	0.0105567	118086	0.00364
117987	118586	600	2.334	0.00389	4	0.00666667	6.334	0.0105567	118286	0.00364
118187	118788	602	0	0	0	0	0	0	118486	0
118387	118988	602	0	0	0	0	0	0	118686	0
118587	119188	602	0.49966	0.00083	1	0.00166113	1.49966	0.00249113	118888	0.00091
118789	119388	600	0.498	0.00083	1	0.00166667	1.498	0.00249667	119088	0.00091
118989	119588	600	0.498	0.00083	1	0.00166667	1.498	0.00249667	119288	0.00091
119189	119788	600	0.666	0.00111	1	0.00166667	1.666	0.00277667	119488	0.00091
119389	119988	600	1.164	0.00194	2	0.00333333	3.164	0.00527333	119688	0.00182
119589	120188	600	1.668	0.00278	3	0.005	4.668	0.00778	119888	0.00273
119789	120388	600	1.002	0.00167	2	0.00333333	3.002	0.00500333	120088	0.00182
119989	120588	600	1.164	0.00194	2	0.00333333	3.164	0.00527333	120288	0.00182
120189	120788	600	1.164	0.00194	2	0.00333333	3.164	0.00527333	120488	0.00182
120389	120988	600	1.164	0.00194	2	0.00333333	3.164	0.00527333	120688	0.00182
120589	121188	600	0.498	0.00083	1	0.00166667	1.498	0.00249667	120888	0.00091
120789	121388	600	1.164	0.00194	2	0.00333333	3.164	0.00527333	121088	0.00182
120989	121588	600	1.836	0.00306	3	0.005	4.836	0.00806	121288	0.00273
121189	121879	691	3.455	0.005	5	0.00723589	8.455	0.0122359	121488	0.00455
121389	122301	913	4.565	0.005	5	0.00547645	9.565	0.0104765	121773	0.00455
121589	122501	913	4.565	0.005	5	0.00547645	9.565	0.0104765	122201	0.00455
121880	122701	822	2.51532	0.00306	3	0.00364964	5.51532	0.00670964	122401	0.00273
122302	122913	612	4.08204	0.00667	7	0.0114379	11.082	0.0181079	122601	0.00636
122502	123127	626	4.00014	0.00639	7	0.0111821	11.0001	0.0175721	122801	0.00636
122702	123327	626	5.56514	0.00889	10	0.0159744	15.5651	0.0248644	123027	0.00909
122914	123536	623	3.98097	0.00639	7	0.011236	10.981	0.017626	123227	0.00636
123128	123829	702	7.41312	0.01056	11	0.0156695	18.4131	0.0262295	123427	0.01
123328	124029	702	11.1127	0.01583	15	0.0213675	26.1127	0.0371975	123636	0.01364
123537	124229	693	11.7394	0.01694	16	0.023088	27.7394	0.040028	123929	0.01455
123830	124429	600	10.332	0.01722	16	0.0266667	26.332	0.0438867	124129	0.01455
124030	124629	600	9.168	0.01528	15	0.025	24.168	0.04028	124329	0.01364
124230	124829	600	12	0.02	20	0.0333333	32	0.0533333	124529	0.01818
124430	125059	630	10.3257	0.01639	17	0.0269841	27.3257	0.0433741	124729	0.01545
124630	125259	630	10.8486	0.01722	18	0.0285714	28.8486	0.0457914	124929	0.01636
124830	125459	630	9.2736	0.01472	16	0.0253968	25.2736	0.0401168	125159	0.01455
125060	125668	609	9.64047	0.01583	17	0.0279146	26.6405	0.0437446	125359	0.01545
125260	125874	615	7.6875	0.0125	14	0.0227642	21.6875	0.0352642	125559	0.01273
125460	126074	615	8.19795	0.01333	15	0.0243902	23.1979	0.0377202	125768	0.01364
125669	126286	618	9.95598	0.01611	18	0.0291262	27.956	0.0452362	125974	0.01636
125875	126495	621	11.7307	0.01889	21	0.0338164	32.7307	0.0527064	126174	0.01909
126075	126695	621	10.6936	0.01722	18	0.0289855	28.6936	0.0462055	126386	0.01636
126287	126895	609	10.9985	0.01806	18	0.0295567	28.9985	0.0476167	126595	0.01636
126496	127095	600	11.166	0.01861	18	0.03	29.166	0.04861	126795	0.01636
126696	127295	600	7.836	0.01306	13	0.0216667	20.836	0.0347267	126995	0.01182
126896	127495	600	7.002	0.01167	12	0.02	19.002	0.03167	127195	0.01091
127096	127701	606	5.89032	0.00972	10	0.0165017	15.8903	0.0262217	127395	0.00909
127296	127901	606	10.7747	0.01778	19	0.0313531	29.7747	0.0491331	127601	0.01727
127496	128101	606	8.75064	0.01444	16	0.0264026	24.7506	0.0408426	127801	0.01455
127702	128301	600	10.332	0.01722	19	0.0316667	29.332	0.0488867	128001	0.01727
127902	128501	600	9.336	0.01556	17	0.0283333	26.336	0.0438933	128201	0.01545
128102	128707	606	13.8047	0.02278	25	0.0412541	38.8047	0.0640341	128401	0.02273
128302	128907	606	13.132	0.02167	24	0.039604	37.132	0.061274	128601	0.02182
128502	129155	654	61.0378	0.09333	110	0.168196	171.038	0.261526	128807	0.1
128708	129436	729	117.857	0.16167	190	0.260631	307.857	0.422301	129049	0.17273
128908	131131	2224	473.223	0.21278	243	0.109263	716.223	0.322043	129307	0.22091
129156	131331	2176	303.421	0.13944	155	0.0712316	458.421	0.210672	130686	0.14091
129437	132707	3271	258.965	0.07917	83	0.0253745	341.965	0.104545	131231	0.07545
131132	132907	1776	51.3086	0.02889	31	0.017455	82.3086	0.046345	132002	0.02818
131332	133107	1776	51.3086	0.02889	31	0.017455	82.3086	0.046345	132807	0.02818
132708	133322	615	12.3	0.02	22	0.0357724	34.3	0.0557724	133007	0.02
132908	133522	615	9.73545	0.01583	17	0.0276423	26.7355	0.0434723	133219	0.01545
133108	133722	615	9.225	0.015	16	0.0260163	25.225	0.0410163	133422	0.01455
133323	133924	602	7.18788	0.01194	12	0.0199336	19.1879	0.0318736	133622	0.01091
133523	134166	644	28.98	0.045	52	0.0807453	80.98	0.125745	133824	0.04727
133723	134426	704	88.3942	0.12556	148	0.210227	236.394	0.335787	134024	0.13455
133925	134714	790	159.975	0.2025	239	0.302532	398.975	0.505032	134290	0.21727
134167	135106	940	285.92	0.30417	330	0.351064	615.92	0.655234	134553	0.3
134427	135482	1056	368.428	0.34889	360	0.340909	728.428	0.689799	134879	0.32727
134715	135818	1104	388.851	0.35222	365	0.330616	753.851	0.682836	135336	0.33182
135107	136129	1023	300.077	0.29333	324	0.316716	624.077	0.610046	135649	0.29455
135483	136372	890	215.576	0.24222	284	0.319101	499.576	0.561321	135972	0.25818
135833	137260	1428	248.315	0.17389	202	0.141457	450.315	0.315347	136260	0.18364
136130	137466	1337	131.467	0.09833	112	0.0837696	243.467	0.1821	137154	0.10182
136373	137666	1294	32.35	0.025	27	0.0208655	59.35	0.0458655	137360	0.02455
137261	137872	612	8.15796	0.01333	14	0.0228758	22.158	0.0362058	137566	0.01273
137467	138072	606	11.617	0.01917	21	0.0346535	32.617	0.0538235	137766	0.01909
137667	138272	606	12.623	0.02083	23	0.0379538	35.623	0.0587838	137972	0.02091
137873	138472	600	11.502	0.01917	21	0.035	32.502	0.05417	138172	0.01909
138073	138672	600	9	0.015	17	0.0283333	26	0.0433333	138372	0.01545
138273	138872	600	8.664	0.01444	16	0.0266667	24.664	0.0411067	138572	0.01455
138473	139078	606	8.24766	0.01361	15	0.0247525	23.2477	0.0383625	138772	0.01364
138673	139278	606	8.24766	0.01361	14	0.0231023	22.2477	0.0367123	138978	0.01273
138873	139478	606	7.07202	0.01167	12	0.019802	19.072	0.031472	139178	0.01091
139079	139678	600	9	0.015	15	0.025	24	0.04	139378	0.01364
139279	139878	600	9.336	0.01556	15	0.025	24.336	0.04056	139578	0.01364
139479	140087	609	9.98151	0.01639	16	0.0262726	25.9815	0.0426626	139778	0.01455
139679	140299	621	10.1782	0.01639	17	0.0273752	27.1782	0.0437652	139978	0.01545
139879	140499	621	9.48888	0.01528	17	0.0273752	26.4889	0.0426552	140187	0.01545
140088	140705	618	10.988	0.01778	20	0.0323625	30.988	0.0501425	140399	0.01818
140300	140914	615	8.37015	0.01361	15	0.0243902	23.3702	0.0380002	140599	0.01364
140500	141114	615	7.17705	0.01167	13	0.0211382	20.1771	0.0328082	140805	0.01182
140706	141314	609	8.45901	0.01389	15	0.0246305	23.459	0.0385205	141014	0.01364
140915	141544	630	9.8028	0.01556	17	0.0269841	26.8028	0.0425441	141214	0.01545
141115	141744	630	9.8028	0.01556	17	0.0269841	26.8028	0.0425441	141414	0.01545
141315	141944	630	10.1493	0.01611	17	0.0269841	27.1493	0.0430941	141644	0.01545
141545	142144	600	10.668	0.01778	18	0.03	28.668	0.04778	141844	0.01636
141745	142344	600	11.664	0.01944	19	0.0316667	30.664	0.0511067	142044	0.01727
141945	142544	600	10.002	0.01667	16	0.0266667	26.002	0.0433367	142244	0.01455
142145	142837	693	10.9702	0.01583	15	0.021645	25.9702	0.037475	142444	0.01364
142345	143046	702	12.4816	0.01778	17	0.0242165	29.4816	0.0419965	142644	0.01545
142545	143246	702	8.775	0.0125	12	0.017094	20.775	0.029594	142937	0.01091
142838	143446	609	5.91948	0.00972	10	0.0164204	15.9195	0.0261404	143146	0.00909
143047	143672	626	5.74042	0.00917	10	0.0159744	15.7404	0.0251444	143346	0.00909
143247	143872	626	5.04556	0.00806	9	0.014377	14.0456	0.022437	143560	0.00818
143447	144072	626	4.00014	0.00639	7	0.0111821	11.0001	0.0175721	143772	0.00636
143673	144272	600	1.836	0.00306	3	0.005	4.836	0.00806	143972	0.00273
143873	144700	828	3.22092	0.00389	4	0.00483092	7.22092	0.00872092	144172	0.00364
144073	144985	913	4.565	0.005	5	0.00547645	9.565	0.0104765	144594	0.00455
144273	145185	913	3.55157	0.00389	4	0.00438116	7.55157	0.00827116	144885	0.00364
144701	145385	685	2.85645	0.00417	4	0.00583942	6.85645	0.0100094	145085	0.00364
144986	145585	600	1.836	0.00306	3	0.005	4.836	0.00806	145285	0.00273
145186	145785	600	1.164	0.00194	2	0.00333333	3.164	0.00527333	145485	0.00182
145386	145985	600	0.498	0.00083	1	0.00166667	1.498	0.00249667	145685	0.00091
145586	146185	600	1.164	0.00194	2	0.00333333	3.164	0.00527333	145885	0.00182
145786	146385	600	1.668	0.00278	3	0.005	4.668	0.00778	146085	0.00273
145986	146585	600	1.164	0.00194	2	0.00333333	3.164	0.00527333	146285	0.00182
146186	146785	600	1.668	0.00278	3	0.005	4.668	0.00778	146485	0.00273
146386	146985	600	1.164	0.00194	2	0.00333333	3.164	0.00527333	146685	0.00182
146586	147185	600	1.164	0.00194	2	0.00333333	3.164	0.00527333	146885	0.00182
146786	147385	600	0.498	0.00083	1	0.00166667	1.498	0.00249667	147085	0.00091
146986	147585	600	0.498	0.00083	1	0.00166667	1.498	0.00249667	147285	0.00091
147186	147787	602	0.49966	0.00083	1	0.00166113	1.49966	0.00249113	147485	0.00091
147386	147987	602	0	0	0	0	0	0	147685	0
147586	148187	602	0	0	0	0	0	0	147887	0
147788	148387	600	1.668	0.00278	3	0.005	4.668	0.00778	148087	0.00273
147988	148587	600	2.334	0.00389	4	0.00666667	6.334	0.0105567	148287	0.00364
148188	148787	600	2.334	0.00389	4	0.00666667	6.334	0.0105567	148487	0.00364
148388	149001	614	1.19116	0.00194	2	0.00325733	3.19116	0.00519733	148687	0.00182
148588	149201	614	0.50962	0.00083	1	0.00162866	1.50962	0.00245866	148887	0.00091
148788	149401	614	0.50962	0.00083	1	0.00162866	1.50962	0.00245866	149101	0.00091
149002	149605	604	0.50132	0.00083	1	0.00165563	1.50132	0.00248563	149301	0.00091
149202	149805	604	1.51	0.0025	3	0.00496689	4.51	0.00746689	149501	0.00273
149402	150006	605	2.01465	0.00333	4	0.00661157	6.01465	0.00994157	149705	0.00364
149606	150210	605	2.6862	0.00444	5	0.00826446	7.6862	0.0127045	149906	0.00455
149806	150410	605	1.6819	0.00278	3	0.00495868	4.6819	0.00773868	150110	0.00273
150007	150610	604	2.34956	0.00389	4	0.00662252	6.34956	0.0105125	150310	0.00364
150211	150810	600	1.164	0.00194	2	0.00333333	3.164	0.00527333	150510	0.00182
150411	151010	600	1.164	0.00194	2	0.00333333	3.164	0.00527333	150710	0.00182
150611	151210	600	0	0	0	0	0	0	150910	0
150811	151410	600	0	0	0	0	0	0	151110	0
151011	151610	600	1.668	0.00278	3	0.005	4.668	0.00778	151310	0.00273
151211	151810	600	1.668	0.00278	3	0.005	4.668	0.00778	151510	0.00273
151411	152010	600	1.668	0.00278	3	0.005	4.668	0.00778	151710	0.00273
151611	152210	600	0.498	0.00083	1	0.00166667	1.498	0.00249667	151910	0.00091
151811	152410	600	1.836	0.00306	3	0.005	4.836	0.00806	152110	0.00273
152011	152610	600	2.502	0.00417	4	0.00666667	6.502	0.0108367	152310	0.00364
152211	152813	603	3.015	0.005	5	0.00829187	8.015	0.0132919	152510	0.00455
152411	153019	609	2.19849	0.00361	4	0.00656814	6.19849	0.0101781	152710	0.00364
152611	153224	614	1.535	0.0025	3	0.00488599	4.535	0.00738599	152913	0.00273
152814	153895	1082	8.72092	0.00806	9	0.00831793	17.7209	0.0163779	153119	0.00818
153020	154095	1076	8.96308	0.00833	9	0.00836431	17.9631	0.0166943	153324	0.00818
153225	154295	1071	11.3098	0.01056	11	0.0102708	22.3098	0.0208308	153995	0.01
153896	154499	604	7.04868	0.01167	12	0.0198675	19.0487	0.0315375	154195	0.01091
154096	154699	604	7.04868	0.01167	12	0.0198675	19.0487	0.0315375	154395	0.01091
154296	154899	604	5.70176	0.00944	10	0.0165563	15.7018	0.0259963	154599	0.00909
154500	155099	600	1.332	0.00222	2	0.00333333	3.332	0.00555333	154799	0.00182
154700	155299	600	2.664	0.00444	5	0.00833333	7.664	0.0127733	154999	0.00455
154900	155499	600	6.168	0.01028	12	0.02	18.168	0.03028	155199	0.01091
155100	155699	600	6	0.01	12	0.02	18	0.03	155399	0.01091
155300	155899	600	4.998	0.00833	10	0.0166667	14.998	0.0249967	155599	0.00909
155500	156099	600	3.168	0.00528	6	0.01	9.168	0.01528	155799	0.00545
155700	156335	636	3.35808	0.00528	6	0.00943396	9.35808	0.014714	155999	0.00545
155900	156535	636	5.12616	0.00806	9	0.0141509	14.1262	0.0222109	156199	0.00818
156100	156747	648	3.42144	0.00528	6	0.00925926	9.42144	0.0145393	156435	0.00545
156336	156947	612	4.59	0.0075	8	0.0130719	12.59	0.0205719	156635	0.00727
156536	157165	630	3.15	0.005	5	0.00793651	8.15	0.0129365	156847	0.00455
156748	157365	618	4.635	0.0075	8	0.012945	12.635	0.020445	157047	0.00727
156948	157570	623	2.76612	0.00444	5	0.00802568	7.76612	0.0124657	157265	0.00455
157166	158499	1334	5.92296	0.00444	5	0.00374813	10.923	0.00818813	157465	0.00455
157366	158699	1334	6.29648	0.00472	5	0.00374813	11.2965	0.00846813	158399	0.00455
157571	158899	1329	6.27288	0.00472	5	0.00376223	11.2729	0.00848223	158599	0.00455
158500	159099	600	2.664	0.00444	5	0.00833333	7.664	0.0127733	158799	0.00455
158700	159311	612	1.70136	0.00278	3	0.00490196	4.70136	0.00768196	158999	0.00273
158900	160194	1295	5.03755	0.00389	4	0.0030888	9.03755	0.0069788	159211	0.00364
159100	160427	1328	15.8563	0.01194	13	0.00978916	28.8563	0.0217292	159411	0.01182
159312	160627	1316	17.9108	0.01361	15	0.0113982	32.9108	0.0250082	160327	0.01364
160195	160827	633	7.9125	0.0125	14	0.0221169	21.9125	0.0346169	160527	0.01273
160428	161027	600	2.334	0.00389	4	0.00666667	6.334	0.0105567	160727	0.00364
160628	161227	600	1.164	0.00194	2	0.00333333	3.164	0.00527333	160927	0.00182
160828	161427	600	3.498	0.00583	6	0.01	9.498	0.01583	161127	0.00545
161028	161627	600	2.832	0.00472	5	0.00833333	7.832	0.0130533	161327	0.00455
161228	161827	600	3.498	0.00583	6	0.01	9.498	0.01583	161527	0.00545
161428	162027	600	1.164	0.00194	2	0.00333333	3.164	0.00527333	161727	0.00182
161628	162227	600	1.668	0.00278	3	0.005	4.668	0.00778	161927	0.00273
161828	162454	627	5.57403	0.00889	10	0.015949	15.574	0.024839	162127	0.00909
162028	162654	627	6.09444	0.00972	11	0.0175439	17.0944	0.0272639	162354	0.01
162228	162854	627	6.27	0.01	11	0.0175439	17.27	0.0275439	162554	0.01
162455	163060	606	1.68468	0.00278	3	0.0049505	4.68468	0.0077305	162754	0.00273
162655	163260	606	2.69064	0.00444	5	0.00825083	7.69064	0.0126908	162960	0.00455
162855	163460	606	2.69064	0.00444	5	0.00825083	7.69064	0.0126908	163160	0.00455
163061	163669	609	3.38604	0.00556	6	0.00985222	9.38604	0.0154122	163360	0.00545
163261	163869	609	1.86354	0.00306	3	0.00492611	4.86354	0.00798611	163569	0.00273
163461	164078	618	1.19892	0.00194	2	0.00323625	3.19892	0.00517625	163769	0.00182
163670	164278	609	1.69302	0.00278	3	0.00492611	4.69302	0.00770611	163969	0.00273
163870	164478	609	1.69302	0.00278	3	0.00492611	4.69302	0.00770611	164178	0.00273
164079	164678	600	1.668	0.00278	3	0.005	4.668	0.00778	164378	0.00273
164279	164878	600	0	0	0	0	0	0	164578	0
164479	165078	600	0.498	0.00083	1	0.00166667	1.498	0.00249667	164778	0.00091
164679	165422	744	0.61752	0.00083	1	0.00134409	1.61752	0.00217409	164978	0.00091
164879	165622	744	1.86	0.0025	3	0.00403226	4.86	0.00653226	165178	0.00273
165079	165822	744	1.86	0.0025	3	0.00403226	4.86	0.00653226	165522	0.00273
165423	166082	660	1.65	0.0025	3	0.00454545	4.65	0.00704545	165722	0.00273
165623	166282	660	1.1022	0.00167	2	0.0030303	3.1022	0.0047003	165922	0.00182
165823	166482	660	0.5478	0.00083	1	0.00151515	1.5478	0.00234515	166182	0.00091
166083	166682	600	0.498	0.00083	1	0.00166667	1.498	0.00249667	166382	0.00091
166283	166882	600	1.668	0.00278	3	0.005	4.668	0.00778	166582	0.00273
166483	167082	600	2.832	0.00472	5	0.00833333	7.832	0.0130533	166782	0.00455
166683	167282	600	4.332	0.00722	8	0.0133333	12.332	0.0205533	166982	0.00727
166883	167489	607	4.89242	0.00806	9	0.014827	13.8924	0.022887	167182	0.00818
167083	167700	618	5.49402	0.00889	10	0.0161812	15.494	0.0250712	167382	0.00909
167283	167900	618	5.32098	0.00861	9	0.0145631	14.321	0.0231731	167600	0.00818
167490	168100	611	4.07537	0.00667	7	0.0114566	11.0754	0.0181266	167800	0.00636
167701	168300	600	2.832	0.00472	5	0.00833333	7.832	0.0130533	168000	0.00455
167901	168500	600	1.5	0.0025	3	0.005	4.5	0.0075	168200	0.00273
168101	168700	600	1.002	0.00167	2	0.00333333	3.002	0.00500333	168400	0.00182
168301	168900	600	1.002	0.00167	2	0.00333333	3.002	0.00500333	168600	0.00182
168501	169100	600	1.5	0.0025	3	0.005	4.5	0.0075	168800	0.00273
168701	169300	600	1.668	0.00278	3	0.005	4.668	0.00778	169000	0.00273
168901	169500	600	2.166	0.00361	4	0.00666667	6.166	0.0102767	169200	0.00364
169101	169702	602	3.17856	0.00528	6	0.00996678	9.17856	0.0152468	169400	0.00545
169301	169902	602	2.51034	0.00417	5	0.00830565	7.51034	0.0124756	169600	0.00455
169501	170432	932	3.39248	0.00364	4	0.00429185	7.39248	0.00793185	169777	0.00397
