# Supplementary material for: Complete Chloroplast Genome of Paphiopedilum delenatii and Phylogenetic Relationships among Orchidaceae
Source: Plants (Basel). 2020 Jan 2;9(1):61. doi: 10.3390/plants9010061 (PMC7020410; doi:10.3390/plants9010061)
Supplement: Supplementary file 1 [file plants-09-00061-s001.zip › Supplementary Figure S3.xlsx]

## Sheet: Figure S3
Figure S3.Nucleotide polymorphism of Orchidaceae species based on rbcL region
													1	1	1	1	1	1	1	1	1	1	1	1	1	1	2	2	2	2	2	2	2	2	2	2	2	2	2	2	2	2	2	3	3	3	3	3	3
	1	2	3	3	4	6	6	7	8	9	9	9	2	3	3	4	4	5	5	5	6	6	6	7	7	8	0	0	2	2	3	3	4	4	6	6	6	6	7	7	8	9	9	1	1	2	3	4	4
	8	5	0	3	5	2	3	2	4	3	7	8	9	2	8	1	7	0	6	9	2	5	8	4	7	6	2	7	2	5	1	2	6	9	1	4	5	6	6	9	4	0	1	2	8	7	3	5	6
Cypripedium macranthos NC 024421	G	G	T	T	T	G	A	T	T	C	G	A	T	T	T	G	C	T	G	A	G	T	G	T	G	T	A	G	T	C	T	G	A	A	T	G	C	C	G	A	C	T	C	T	C	A	T	C	A
Cypripedium japonicum NC 027227	.	.	C	C	.	A	.	.	C	.	.	.	.	.	G	A	G	.	A	.	.	.	.	.	C	.	.	.	.	.	.	.	.	.	C	.	G	.	.	G	A	A	T	C	.	.	.	T	C
Cypripedium formosanum NC 026772	.	.	C	C	.	A	.	.	C	.	.	.	.	.	G	A	G	.	A	.	.	.	.	.	C	C	.	.	.	.	.	.	.	.	C	.	G	.	.	G	A	A	T	C	.	.	.	T	C
Paphiopedilum delenatii NC 041309	.	.	C	C	.	A	.	.	C	.	.	.	.	.	G	A	G	.	A	.	.	A	.	.	C	.	.	.	.	.	.	.	.	.	C	.	G	.	A	G	A	A	T	.	.	.	.	.	.
Paphiopedilum armeniacum NC 026779	.	.	C	C	.	A	.	.	C	.	.	.	.	.	G	A	G	.	A	.	.	A	.	.	C	.	.	.	.	.	.	.	.	.	C	A	G	.	A	G	A	A	T	.	.	.	.	.	.
Paphiopedilum dianthum NC 036958	.	.	C	C	.	A	.	.	C	.	.	.	.	.	G	A	G	.	A	.	.	.	.	.	C	.	.	.	.	.	.	.	.	.	C	A	G	.	A	G	A	A	T	.	.	.	.	.	.
Paphiopedilum niveum NC 026776	.	.	C	C	.	A	.	.	C	.	.	.	.	.	G	A	G	.	A	.	.	.	.	.	C	.	.	.	.	.	.	.	.	.	C	A	G	.	A	G	A	A	T	.	.	.	.	.	.
Phragmipedium longifolium NC 028149	.	A	C	C	.	A	.	.	C	.	.	.	.	.	G	A	G	.	A	.	.	.	.	.	C	.	.	T	.	.	.	.	.	.	C	.	G	.	.	G	A	A	T	.	.	.	.	.	.
Apostasia wallichii NC 036260	.	.	C	.	.	A	.	.	C	.	.	.	.	G	G	A	G	C	A	.	.	A	.	.	C	.	.	.	.	.	.	A	T	T	C	.	G	.	.	G	A	A	T	.	.	.	.	.	.
Vanilla pompona NC 036809	.	.	C	.	.	A	.	.	C	.	.	.	.	.	G	A	G	.	A	.	.	.	.	.	C	.	.	.	G	.	.	.	G	.	C	.	.	.	.	G	A	A	T	.	.	.	C	.	.
Anoectochilus emeiensis NC 033895	.	.	C	.	.	A	G	.	C	.	A	G	.	.	G	A	G	.	A	G	C	.	.	A	C	.	G	.	.	.	.	.	.	.	.	.	.	.	.	G	A	A	T	.	.	.	.	.	.
Platanthera japonica NC 037440	.	.	C	.	C	A	.	.	C	T	.	.	.	.	G	A	G	.	A	.	C	.	.	A	C	.	.	.	.	T	C	.	.	.	C	.	G	.	.	G	A	A	T	.	.	.	.	.	.
Eulophia zollingeri NC 037212	A	.	C	.	.	A	.	C	C	.	.	.	.	.	G	A	G	C	A	G	.	.	.	A	C	.	.	.	.	.	.	.	.	.	C	A	G	.	.	G	A	A	T	.	.	.	.	.	.
Calanthe davidii NC 037438	A	.	C	.	.	A	.	.	C	.	.	.	.	.	G	A	G	.	A	G	.	.	.	.	C	.	.	.	.	.	.	.	.	.	C	.	G	T	.	G	A	A	T	.	.	.	.	.	.
Cattleya crispata NC 026568	A	.	C	.	.	A	.	.	C	.	.	.	C	.	G	A	G	.	A	G	.	.	.	.	C	.	.	.	.	.	.	.	.	.	C	.	G	T	.	G	A	A	T	.	.	G	.	.	.
Neottia ovata NC 030712	.	.	C	.	.	A	.	.	C	A	.	.	.	.	G	A	G	C	A	G	.	.	A	A	C	.	.	.	.	.	.	.	.	.	C	.	G	.	.	G	A	A	T	.	T	.	.	.	.
	5	5	5	5	5	5	5	6	6	6	6	6	6	6	6	6	6	6	6	6	6	6	6	6	6	6	6	6	6	7	7	7	7	7	7	7	7	7	7	7	8	8	8	8	8	8	8	8	8
	5	6	6	7	7	8	8	0	0	1	2	2	3	3	4	5	5	6	6	7	7	7	7	8	8	8	9	9	9	0	1	3	3	3	5	5	6	8	9	9	0	1	1	2	3	4	6	6	7
	5	1	4	7	9	2	8	0	3	8	1	7	0	9	8	4	5	4	6	0	2	3	7	1	4	8	0	6	9	5	1	2	4	8	3	9	2	9	3	5	1	3	9	5	7	0	1	5	3
Cypripedium macranthos NC 024421	C	A	G	C	A	C	G	C	G	G	C	G	T	C	C	C	G	G	T	G	A	A	A	A	A	G	C	A	C	C	A	A	C	A	C	G	C	T	G	A	T	T	A	T	T	G	C	T	T
Cypripedium japonicum NC 027227	.	.	.	.	.	G	A	T	.	.	.	A	A	T	T	.	T	A	C	.	.	C	.	.	G	A	.	G	T	.	.	G	G	.	A	.	G	.	.	.	.	.	G	C	C	.	.	C	.
Cypripedium formosanum NC 026772	.	.	T	.	.	G	A	T	.	.	.	A	A	T	T	.	T	A	C	.	.	C	.	.	G	A	.	G	T	.	.	G	G	.	A	.	G	.	.	.	.	.	G	C	C	.	.	C	.
Paphiopedilum delenatii NC 041309	.	.	.	.	.	G	A	T	.	.	.	A	A	T	T	.	T	.	C	.	G	C	.	.	G	A	A	.	T	.	.	G	G	.	.	.	G	.	.	.	.	.	G	C	C	.	.	C	.
Paphiopedilum armeniacum NC 026779	.	.	.	.	.	G	A	T	.	.	.	A	A	T	T	.	T	.	C	.	G	C	.	.	G	A	A	G	T	.	.	G	G	.	.	.	G	.	.	.	.	.	G	C	C	.	.	C	.
Paphiopedilum dianthum NC 036958	.	.	.	.	.	G	A	T	.	.	.	A	A	T	T	.	T	.	C	.	G	C	.	.	G	A	A	G	T	.	.	G	G	.	.	.	G	.	.	.	.	.	G	C	C	.	.	C	.
Paphiopedilum niveum NC 026776	.	.	.	.	.	G	A	T	.	.	.	A	A	T	T	.	T	.	C	.	G	C	.	.	G	A	A	G	T	.	.	G	G	.	.	.	G	.	.	.	.	.	G	C	C	.	.	C	.
Phragmipedium longifolium NC 028149	.	.	.	.	G	G	A	T	.	.	.	A	A	T	T	.	T	.	C	.	.	.	.	.	G	.	.	G	T	.	.	G	G	.	.	.	G	C	.	.	.	.	G	C	C	.	.	C	.
Apostasia wallichii NC 036260	.	G	A	.	.	T	A	T	.	A	.	A	A	T	T	.	.	.	C	.	.	C	.	.	.	.	.	.	T	.	.	G	G	.	.	A	G	.	.	.	.	.	G	C	C	A	.	.	.
Vanilla pompona NC 036809	T	.	.	.	.	G	A	T	A	.	.	A	A	T	T	T	.	.	C	.	.	.	.	.	.	.	.	.	T	.	.	G	G	C	.	A	G	.	.	C	.	.	G	C	C	.	T	C	.
Anoectochilus emeiensis NC 033895	.	.	.	T	.	G	A	T	.	.	.	A	A	T	T	.	T	.	C	T	T	C	.	G	G	.	.	.	T	A	.	G	G	.	G	A	G	.	.	.	C	.	.	C	C	.	T	C	.
Platanthera japonica NC 037440	.	.	.	.	.	G	A	T	.	.	.	A	A	T	T	.	T	.	C	T	.	.	.	.	G	.	T	G	T	.	G	G	G	.	.	A	G	.	.	.	.	C	C	C	C	.	.	C	.
Eulophia zollingeri NC 037212	.	.	A	.	.	G	A	T	.	A	.	A	A	T	T	.	T	.	C	.	.	C	.	.	G	.	G	G	T	T	.	G	G	.	G	A	G	.	.	.	.	C	G	C	C	.	T	C	C
Calanthe davidii NC 037438	.	.	.	.	.	G	A	T	.	A	T	A	A	T	T	.	T	.	C	.	G	C	.	.	G	.	.	G	T	T	.	G	G	.	G	A	G	.	.	.	.	.	G	C	C	.	T	C	.
Cattleya crispata NC 026568	.	.	A	.	.	G	A	T	.	A	T	A	A	T	T	.	T	.	C	.	.	C	T	.	G	.	.	G	T	T	.	G	G	.	G	A	A	.	A	.	.	.	G	C	C	.	T	C	.
Neottia ovata NC 030712	T	.	A	.	.	G	.	T	.	A	T	A	A	T	T	.	T	.	C	.	.	C	.	.	G	.	.	G	T	.	.	G	G	.	G	A	G	.	.	.	.	.	G	C	C	.	.	C	.
[truncated: 32 more columns]
